# Supplementary material for: LogicNet: probabilistic continuous logics in reconstructing gene regulatory networks
Source: BMC Bioinformatics. 2020 Jul 20;21:318. doi: 10.1186/s12859-020-03651-x (PMC7372900; doi:10.1186/s12859-020-03651-x)
Supplement: Supplementary file 1 — Additional file 1: Supplementary Table 1. provides more details about the logic function calls that are made by the LogicNet in the regulatory factor-target gene interactions, in the yeast database. [file 12859_2020_3651_MOESM1_ESM.xlsx]

## Sheet: 1TF
	Regulatory Factor		Logic (1/0 stand for the on/off states in the corresponding Venn diagram partitions)
	RF1	Target gene	RF1		Bayes Factor
	YEL009C	YJL130C	1	0	618.215
	YGL071W	YCR067C	1	0	613.987
	YPL202C	YMR035W	1	0	613.767
	YMR021C	YGR136W	1	0	613.731
	YER109C	YOL110W	1	0	612.335
	YIR023W	YGL203C	1	0	610.459
	YJR060W	YNR033W	1	0	609.259
	YER109C	YFR035C	1	0	606.686
	YJL110C	YLR265C	1	0	605.321
	YFR034C	YOR164C	1	0	603.708
	YDR207C	YLR317W	1	0	598.801
	YDL020C	YOR053W	1	0	598.783
	YPL202C	YOR330C	1	0	598.559
	YER109C	YNL025C	1	0	597.066
	YML007W	YDR308C	1	0	595.186
	YHL027W	YNL265C	1	0	589.883
	YDR207C	YDR359C	1	0	584.146
	YDR421W	YDR376W	1	0	582.758
	YJL056C	YML066C	1	0	579.749
	YMR021C	YPR125W	1	0	579.514
	YPL248C	YEL056W	1	0	578.976
	YCR065W	YOR144C	1	0	573.956
	YMR021C	YGR137W	1	0	570.581
	YHR084W	YLR275W	1	0	570.044
	YGL071W	YLR002C	1	0	569.491
	YDR216W	YHL032C	1	0	568.159
	YGL071W	YGL248W	1	0	567.458
	YMR037C	YOR238W	1	0	566.987
	YDR207C	YLL029W	1	0	564.129
	YMR021C	YJR050W	1	0	563.492
	YMR019W	YPL215W	1	0	560.97
	YML076C	YGR220C	1	0	560.396
	YJR060W	YLR410W	1	0	560.324
	YFR034C	YJR005W	1	0	559.044
	YDL020C	YLR422W	1	0	558.088
	YMR037C	YFL013C	1	0	558.072
	YDR423C	YKL155C	1	0	555.372
	YPL248C	YEL057C	1	0	555.172
	YFR034C	YKR084C	1	0	555.089
	YFR034C	YOL148C	1	0	554.777
	YKL112W	YNL287W	1	0	554.557
	YHR084W	YER155C	1	0	553.433
	YPR104C	YDR448W	1	0	553.288
	YFR034C	YLR305C	1	0	553.18
	YLR403W	YPR021C	1	0	552.658
	YOR172W	YMR102C	1	0	552.3
	YJR060W	YLR283W	1	0	551.933
	YDL106C	YDR022C	1	0	551.003
	YGL071W	YGL198W	1	0	549.751
	YJR060W	YDR396W	1	0	549.533
	YDR310C	YPL129W	1	0	549.192
	YPL248C	YLR080W	1	0	548.56
	YNL314W	YLR134W	1	0	548.478
	YOL028C	YPR085C	1	0	547.178
	YKL112W	YOL068C	1	0	546.857
	YMR016C	YNL151C	1	0	545.98
	YGL181W	YOL041C	1	0	544.969
	YGL071W	YLL049W	1	0	544.554
	YGL071W	YBR130C	1	0	544.337
	YDL020C	YGL172W	1	0	542.572
	YCR040W	YCR083W	1	0	541.907
	YLR131C	YJL075C	1	0	541.645
	YFL044C	YGR127W	1	0	541.442
	YIR023W	YLR031W	1	0	538.806
	YDR207C	YGL073W	1	0	538.563
	YJR060W	YPL254W	1	0	538.219
	YDR421W	YDR375C	1	0	537.862
	YGR288W	YGR292W	1	0	537.729
	YKR099W	YKR079C	1	0	536.944
	YDR207C	YML043C	1	0	535.901
	YIR018W	YOR199W	1	0	534.529
	YOR344C	YAL007C	1	0	533.557
	YKL112W	YJL201W	1	0	532.476
	YGL181W	YFR039C	1	0	532.384
	YMR019W	YJL193W	1	0	531.21
	YFR034C	YOR165W	1	0	531.06
	YDR207C	YNL191W	1	0	530.727
	YGL071W	YGL070C	1	0	530.632
	YDR043C	YDL019C	1	0	529.843
	YGL013C	YMR240C	1	0	527.793
	YMR037C	YLR163C	1	0	527.449
	YLR014C	YPR081C	1	0	527.405
	YDL020C	YDR426C	1	0	526.237
	YPR065W	YML103C	1	0	525.534
	YDR310C	YOL102C	1	0	523.741
	YEL009C	YBR218C	1	0	523.566
	YDL020C	YGL122C	1	0	523.513
	YDL020C	YML049C	1	0	522.942
	YNL216W	YLR442C	1	0	521.728
	YPR065W	YOL026C	1	0	520.384
	YMR016C	YGR095C	1	0	519.446
	YKL015W	YLR126C	1	0	519.267
	YMR037C	YKL070W	1	0	519.195
	YMR164C	YDL062W	1	0	517.787
	YMR037C	YER077C	1	0	517.585
	YAL051W	YLR177W	1	0	517.533
	YOL028C	YDR181C	1	0	517.082
	YHR084W	YPR135W	1	0	516.819
	YKL015W	YGR257C	1	0	516.584
	YDL020C	YJL094C	1	0	516.373
	YKL112W	YNL189W	1	0	516.359
	YJR060W	YGR200C	1	0	515.996
	YJL206C	YDR166C	1	0	515.988
	YNL216W	YDR100W	1	0	515.614
	YPL177C	YFR006W	1	0	515.552
	YCR065W	YGL210W	1	0	515.538
	YDL020C	YDL144C	1	0	515.51
	YOR028C	YJR083C	1	0	515.108
	YER109C	YAL011W	1	0	515.067
	YFR034C	YGL079W	1	0	514.853
	YGL073W	YGL036W	1	0	513.992
	YKL112W	YDR296W	1	0	513.94
	YDL020C	YML048W	1	0	513.648
	YNL314W	YOL075C	1	0	511.208
	YPR065W	YMR149W	1	0	511.103
	YDR216W	YMR303C	1	0	511.088
	YKL112W	YKR082W	1	0	510.901
	YCR065W	YPR084W	1	0	510.745
	YHR084W	YGL224C	1	0	510.085
	YKL032C	YLR287C	1	0	509.547
	YIL036W	YBR251W	1	0	509.376
	YDR216W	YIL146C	1	0	509.009
	YDR216W	YPL147W	1	0	508.753
	YJR060W	YPL235W	1	0	508.645
	YHR084W	YBR156C	1	0	508.571
	YCR065W	YBR231C	1	0	508.54
	YIR018W	YOL024W	1	0	508.529
	YKL109W	YPR020W	1	0	504.948
	YKR099W	YAL045C	1	0	504.381
	YJR060W	YDR141C	1	0	504.073
	YJR060W	YLR158C	1	0	502.957
	YFR034C	YLR306W	1	0	502.638
	YOR363C	YOR301W	1	0	501.633
	YIL036W	YDL093W	1	0	500.858
	YGL181W	YNL167C	1	0	500.749
	YEL009C	YLL009C	1	0	500.534
	YKL112W	YJL183W	1	0	499.533
	YFR034C	YGL058W	1	0	498.651
	YHR084W	YML046W	1	0	498.504
	YLR131C	YER126C	1	0	498.407
	YIR018W	YGR194C	1	0	498.154
	YKL109W	YDR298C	1	0	497.894
	YHR084W	YKL098W	1	0	497.836
	YDR310C	YGL137W	1	0	497.696
	YJL089W	YLR128W	1	0	496.986
	YGL071W	YNL262W	1	0	496.114
	YHR006W	YLR374C	1	0	493.939
	YFR034C	YCL034W	1	0	493.671
	YKR099W	YLR057W	1	0	492.162
	YLR451W	YJR001W	1	0	492.118
	YDL020C	YGL173C	1	0	491.785
	YGL254W	YEL030W	1	0	491.632
	YGL071W	YDR173C	1	0	491.243
	YPL248C	YGR173W	1	0	491.068
	YJR060W	YML018C	1	0	490.243
	YGL071W	YHR170W	1	0	490.128
	YCR065W	YCL044C	1	0	489.781
	YJR060W	YMR255W	1	0	489.692
	YMR021C	YJR049C	1	0	489.057
	YKL112W	YDR329C	1	0	488.724
	YLR451W	YKL038W	1	0	488.268
	YPL248C	YAR003W	1	0	488.168
	YKL112W	YMR092C	1	0	487.218
	YJR060W	YLR409C	1	0	487.182
	YOR028C	YJR084W	1	0	486.749
	YDL020C	YDL097C	1	0	486.596
	YOR028C	YOR311C	1	0	486.082
	YOR028C	YDR505C	1	0	486.024
	YJL110C	YKL136W	1	0	485.815
	YGL073W	YPL168W	1	0	485.62
	YKL112W	YBR080C	1	0	485.518
	YCR065W	YDR356W	1	0	485.453
	YMR164C	YKR008W	1	0	484.951
	YDR026C	YDR499W	1	0	484.118
	YLR451W	YHR175W	1	0	484.032
	YGL073W	YPR154W	1	0	482.55
	YLR014C	YKL202W	1	0	482.224
	YKL112W	YDL145C	1	0	481.944
	YDR421W	YNL181W	1	0	481.83
	YBR240C	YDR437W	1	0	481.595
	YHR084W	YAR020C	1	0	481.506
	YMR016C	YER008C	1	0	480.969
	YHR084W	YER064C	1	0	480.874
	YJR060W	YFL031W	1	0	480.652
	YOR344C	YEL003W	1	0	480.512
	YLR403W	YBL068W	1	0	479.71
	YOL108C	YNL044W	1	0	479.241
	YKL112W	YBL007C	1	0	479.125
	YGL254W	YCL041C	1	0	478.495
	YCR065W	YNL013C	1	0	478.493
	YIL101C	YBL095W	1	0	477.187
	YDR207C	YJL102W	1	0	477.151
	YHR084W	YMR235C	1	0	477.12
	YDR216W	YBR223C	1	0	475.94
	YMR037C	YNL158W	1	0	474.925
	YHR084W	YNL272C	1	0	474.583
	YCR065W	YEL061C	1	0	474.128
	YCR106W	YGR100W	1	0	474.103
	YDR043C	YBR177C	1	0	474.029
	YLR131C	YER127W	1	0	473.772
	YPL202C	YJR135C	1	0	472.516
	YKL112W	YGL106W	1	0	471.626
	YCR065W	YNL107W	1	0	471.215
	YMR016C	YER009W	1	0	470.755
	YPL202C	YNL193W	1	0	470.663
	YCR065W	YHR114W	1	0	468.968
	YMR037C	YDR013W	1	0	468.855
	YCR065W	YDR088C	1	0	468.817
	YNL216W	YAL033W	1	0	468.295
	YDR026C	YLR457C	1	0	468.257
	YBL005W	YDR468C	1	0	468.236
	YKL112W	YMR061W	1	0	467.449
	YDR421W	YMR026C	1	0	466.188
	YKL112W	YAL042W	1	0	466.097
	YJR060W	YJL109C	1	0	465.966
	YMR164C	YGL247W	1	0	465.959
	YKL112W	YFL048C	1	0	465.783
	YOL028C	YDR182W	1	0	465.377
	YKR099W	YAL046C	1	0	464.834
	YJR060W	YEL043W	1	0	464.214
	YHR084W	YHR205W	1	0	464.197
	YPL202C	YLL064C	1	0	464.135
	YJR060W	YLR155C	1	0	463.974
	YLR098C	YIL084C	1	0	463.51
	YGL071W	YGL098W	1	0	463.443
	YKL112W	YKL014C	1	0	463.313
	YFR034C	YLR383W	1	0	463.232
	YJR060W	YNL080C	1	0	463.199
	YBL103C	YPL124W	1	0	462.817
	YGL071W	YPL120W	1	0	462.063
	YOL028C	YPR086W	1	0	461.625
	YDR463W	YDR494W	1	0	461.431
	YNL068C	YNL047C	1	0	461.371
	YKL112W	YOR206W	1	0	460.404
	YKL112W	YGR185C	1	0	460.317
	YIL131C	YDR108W	1	0	460.037
	YNL314W	YOL020W	1	0	459.931
	YKL112W	YDR280W	1	0	459.587
	YMR042W	YOR073W	1	0	459.318
	YEL009C	YHR025W	1	0	459.092
	YNL314W	YPL011C	1	0	458.879
	YGL071W	YBL047C	1	0	458.326
	YPL202C	YLR285W	1	0	457.691
	YIL036W	YKR060W	1	0	456.567
	YDR451C	YFR048W	1	0	456.548
	YCR065W	YJL155C	1	0	456.375
	YKL112W	YKR030W	1	0	456.075
	YJR060W	YLR280C	1	0	456.056
	YKL112W	YKL135C	1	0	455.969
	YPL248C	YOR120W	1	0	455.859
	YDR043C	YLR187W	1	0	455.622
	YMR037C	YNL159C	1	0	454.23
	YDR501W	YDL216C	1	0	454.197
	YKL112W	YNL121C	1	0	453.94
	YKL112W	YKL190W	1	0	452.789
	YGL013C	YHR197W	1	0	452.756
	YOL028C	YDL234C	1	0	452.484
	YDL056W	YKL112W	1	0	452.052
	YBR240C	YPL258C	1	0	451.317
	YJR060W	YLR151C	1	0	451.103
	YNL314W	YIR026C	1	0	451.076
	YLR183C	YGR199W	1	0	450.933
	YKL112W	YMR093W	1	0	450.812
	YOR363C	YPL095C	1	0	450.462
	YHR084W	YBL060W	1	0	449.781
	YDR501W	YHL009C	1	0	449.43
	YDR207C	YJR052W	1	0	449.165
	YDR207C	YLR315W	1	0	449.102
	YCR065W	YDR026C	1	0	448.673
	YDR043C	YIL098C	1	0	448.603
	YER109C	YPR091C	1	0	448.107
	YKL112W	YMR005W	1	0	447.644
	YCR065W	YNR059W	1	0	447.606
	YMR043W	YPR113W	1	0	447.311
	YCR065W	YDL025C	1	0	446.72
	YER040W	YJL006C	1	0	446.613
	YMR016C	YGL167C	1	0	446.588
	YCR065W	YGL214W	1	0	446.539
	YJR060W	YMR216C	1	0	446.092
	YJL056C	YJL055W	1	0	445.996
	YCR065W	YDR070C	1	0	445.916
	YGL071W	YIL105C	1	0	445.74
	YLR098C	YPR032W	1	0	445.503
	YCR065W	YOR076C	1	0	445.497
	YDR207C	YLR263W	1	0	445.084
	YLR014C	YKR051W	1	0	444.501
	YKL112W	YOL036W	1	0	444.496
	YLR098C	YER047C	1	0	444.051
	YEL009C	YIL067C	1	0	444.022
	YDR451C	YOR297C	1	0	443.635
	YDR216W	YHR155W	1	0	443.436
	YMR037C	YKL034W	1	0	443.168
	YBL103C	YDR540C	1	0	443.035
	YGL071W	YOR151C	1	0	443.016
	YEL009C	YLL008W	1	0	442.832
	YJR060W	YKL191W	1	0	442.784
	YDL056W	YDR211W	1	0	442.374
	YDR216W	YKL197C	1	0	442.278
	YIR018W	YLR244C	1	0	441.084
	YCR065W	YOR067C	1	0	440.966
	YPL248C	YLR077W	1	0	440.586
	YIR018W	YMR167W	1	0	440.351
	YHR084W	YBL061C	1	0	439.608
	YHL027W	YCR063W	1	0	439.463
	YGL071W	YBR164C	1	0	439.225
	YOR028C	YLR001C	1	0	439.222
	YNL068C	YHR032W	1	0	438.504
	YMR021C	YLR411W	1	0	438.155
	YKL112W	YKL028W	1	0	437.755
	YJR060W	YOR270C	1	0	437.462
	YOL089C	YMR118C	1	0	437.404
	YDR451C	YMR270C	1	0	437.123
	YBR240C	YLR235C	1	0	437.085
	YJR147W	YDR292C	1	0	437.073
	YLR451W	YGL009C	1	0	436.582
	YDR421W	YMR027W	1	0	436.39
	YDR207C	YBL078C	1	0	435.725
	YDR451C	YER041W	1	0	435.417
	YHR084W	YPL192C	1	0	435.39
	YPR065W	YOR223W	1	0	435.219
	YGL071W	YMR048W	1	0	434.62
	YLR183C	YDR480W	1	0	434.247
	YEL009C	YER052C	1	0	434.039
	YDR207C	YGL213C	1	0	433.022
	YKL043W	YIL047C	1	0	433.017
	YKL112W	YNL119W	1	0	432.655
	YJL056C	YNL254C	1	0	432.588
	YDR501W	YGR247W	1	0	432.557
	YKL112W	YCR003W	1	0	431.909
	YDR501W	YER104W	1	0	431.354
	YIL131C	YPL140C	1	0	430.617
	YHR084W	YPR142C	1	0	430.579
	YDL056W	YNL219C	1	0	430.562
	YAL051W	YLR176C	1	0	430.537
	YHR084W	YPR005C	1	0	430.508
	YFR034C	YPL133C	1	0	430.162
	YER169W	YLR341W	1	0	430.145
	YMR016C	YHR012W	1	0	430.137
	YBL005W	YBL006C	1	0	430.006
	YIR018W	YER180C	1	0	429.875
	YMR037C	YJL164C	1	0	429.809
	YKL112W	YLR025W	1	0	429.446
	YIR023W	YDL236W	1	0	429.416
	YLR256W	YDR490C	1	0	429.292
	YDR253C	YGR206W	1	0	429.112
	YDL056W	YDR192C	1	0	429.104
	YPL202C	YMR034C	1	0	428.809
	YDR501W	YDL113C	1	0	428.185
	YHR084W	YJL113W	1	0	427.896
	YGL181W	YKL219W	1	0	427.669
	YIL131C	YHR118C	1	0	427.595
	YIL131C	YHR119W	1	0	427.584
	YJR060W	YGR116W	1	0	427.482
	YOL028C	YLR193C	1	0	427.119
	YOR028C	YOL135C	1	0	426.677
	YLR183C	YPL083C	1	0	426.343
	YCR065W	YDR143C	1	0	426.337
	YIR018W	YLR268W	1	0	426.286
	YEL009C	YDL054C	1	0	426.053
	YNL314W	YHR213W	1	0	425.991
	YNL314W	YOL021C	1	0	425.975
	YDL020C	YDR427W	1	0	425.441
	YCL067C	YOR212W	1	0	425.404
	YPL248C	YML051W	1	0	425.381
	YKL043W	YHL025W	1	0	424.79
	YEL009C	YPL264C	1	0	424.508
	YCR065W	YMR247C	1	0	424.469
	YPL177C	YBR291C	1	0	423.862
	YMR016C	YMR185W	1	0	423.433
	YKL112W	YDL122W	1	0	422.108
	YGL071W	YKR026C	1	0	422.08
	YGL162W	YJR150C	1	0	421.945
	YHR084W	YJL169W	1	0	421.648
	YGL071W	YBR165W	1	0	421.48
	YIR018W	YNR029C	1	0	421.097
	YOR028C	YNL039W	1	0	420.488
	YKL112W	YDL116W	1	0	420.371
	YGL071W	YBL014C	1	0	420.368
	YGL071W	YGR179C	1	0	420.296
	YIR018W	YDR204W	1	0	419.909
	YLR014C	YOR090C	1	0	419.37
	YIR018W	YKL100C	1	0	419.054
	YFL021W	YML099C	1	0	418.853
	YJL056C	YNL253W	1	0	418.273
	YLR183C	YMR299C	1	0	418.177
	YOR032C	YEL002C	1	0	418.048
	YMR016C	YNL150W	1	0	417.746
	YOR162C	YOL099C	1	0	417.622
	YIR018W	YDR272W	1	0	416.716
	YKL112W	YMR129W	1	0	416.529
	YJR147W	YDR057W	1	0	416.325
	YLR256W	YNR043W	1	0	415.954
	YPR104C	YIL054W	1	0	415.8
	YER111C	YOL011W	1	0	415.65
	YKR099W	YMR187C	1	0	415.564
	YEL009C	YHR024C	1	0	415.317
	YLR014C	YLR418C	1	0	415.257
	YKL109W	YNL055C	1	0	414.075
	YJR060W	YIL126W	1	0	413.819
	YLR183C	YDR321W	1	0	413.509
	YDL106C	YJL161W	1	0	413.473
	YGL071W	YHR026W	1	0	413.144
	YDR207C	YLR329W	1	0	413.134
	YKL112W	YCL005W	1	0	412.918
	YKL112W	YJL111W	1	0	412.807
	YGL071W	YGL200C	1	0	412.645
	YDR207C	YBL077W	1	0	412.612
	YNL314W	YMR264W	1	0	412.487
	YLR183C	YOR251C	1	0	412.356
	YOL028C	YNL249C	1	0	411.996
	YDL020C	YDR394W	1	0	411.923
	YDR451C	YDR445C	1	0	411.698
	YDL020C	YNL164C	1	0	411.574
	YDR451C	YOL032W	1	0	411.373
	YNL068C	YAL024C	1	0	411.305
	YKL112W	YKR081C	1	0	410.932
	YEL009C	YPL252C	1	0	410.301
	YIR023W	YLR138W	1	0	410.262
	YDR207C	YLR314C	1	0	409.844
	YOR162C	YOR188W	1	0	409.505
	YCR065W	YNL108C	1	0	409.481
	YML027W	YPL118W	1	0	409.238
	YLR403W	YBR186W	1	0	409.023
	YPR065W	YOL025W	1	0	408.707
	YLR183C	YPR066W	1	0	408.537
	YKL109W	YPL271W	1	0	408.305
	YBL103C	YLR318W	1	0	407.915
	YIR017C	YOR339C	1	0	407.905
	YPR065W	YLR450W	1	0	407.545
	YKR099W	YLR358C	1	0	407.5
	YKL109W	YJR121W	1	0	407.437
	YLR131C	YER081W	1	0	407.247
	YDR310C	YOR213C	1	0	407.16
	YDR207C	YLL044W	1	0	407.027
	YMR016C	YGR113W	1	0	406.678
	YPR104C	YLR183C	1	0	406.597
	YDR501W	YBL034C	1	0	406.439
	YIR018W	YOR097C	1	0	406.226
	YMR016C	YHR073W	1	0	405.987
	YJR147W	YDR056C	1	0	405.395
	YFR034C	YHR130C	1	0	405.279
	YMR016C	YGR096W	1	0	405.232
	YKL043W	YOR085W	1	0	405.172
	YPL177C	YBR293W	1	0	405.058
	YLR183C	YBR199W	1	0	404.949
	YDL020C	YFR050C	1	0	404.909
	YKL112W	YPL232W	1	0	404.689
	YDR207C	YOL123W	1	0	404.638
	YIL131C	YER123W	1	0	404.544
	YDR043C	YGR237C	1	0	404.346
	YJR060W	YAL026C	1	0	404.295
	YDL106C	YMR053C	1	0	404.287
	YHR084W	YBL004W	1	0	404.282
	YDR207C	YMR291W	1	0	403.864
	YIL131C	YLR210W	1	0	403.593
	YHR084W	YBR084W	1	0	403.168
	YDR451C	YLR093C	1	0	402.514
	YPL248C	YDR008C	1	0	402.33
	YIR018W	YHR036W	1	0	401.345
	YOR028C	YOL133W	1	0	401.289
	YHR084W	YLR014C	1	0	401.126
	YPL248C	YDR005C	1	0	401.125
	YPL202C	YIL070C	1	0	401.073
	YDR451C	YPR057W	1	0	400.591
	YDR451C	YFR047C	1	0	400.166
	YPL248C	YLR076C	1	0	400.135
	YMR016C	YHR201C	1	0	399.274
	YIR018W	YNL048W	1	0	399.142
	YJL110C	YLL047W	1	0	399.117
	YKL112W	YKL167C	1	0	399.029
	YPL248C	YGR102C	1	0	398.395
	YKL112W	YJL176C	1	0	398.296
	YLR014C	YLR419W	1	0	398.192
	YDR026C	YLR459W	1	0	397.701
	YLR183C	YOL033W	1	0	397.441
	YEL009C	YLR451W	1	0	397.258
	YDR043C	YOL122C	1	0	397.137
	YHR084W	YLR412W	1	0	397.108
	YBR297W	YER018C	1	0	397.082
	YHR084W	YMR046C	1	0	396.882
	YLR183C	YDR479C	1	0	396.069
	YLR183C	YKR028W	1	0	395.879
	YIL131C	YDR027C	1	0	395.376
	YGL073W	YNR010W	1	0	395.367
	YGL181W	YFR040W	1	0	395.352
	YJR060W	YPL236C	1	0	395.245
	YDR421W	YHR015W	1	0	395.226
	YOR028C	YGR145W	1	0	395.048
	YGL209W	YNL137C	1	0	394.97
	YBR240C	YDL080C	1	0	394.873
	YDL106C	YJL022W	1	0	394.855
	YDR451C	YPR093C	1	0	394.706
	YDL106C	YGR106C	1	0	394.673
	YKL112W	YKR029C	1	0	394.555
	YJR060W	YDR502C	1	0	394.336
	YDR310C	YDR322W	1	0	393.983
	YEL009C	YDR125C	1	0	393.23
	YDR043C	YDR435C	1	0	393.229
	YBR240C	YGL121C	1	0	393.134
	YIR018W	YNR030W	1	0	392.971
	YNL314W	YOR360C	1	0	392.72
	YDR451C	YOR298W	1	0	392.681
	YDL020C	YMR012W	1	0	392.433
	YJR060W	YIL127C	1	0	392.294
	YDL106C	YKL106W	1	0	392.243
	YLR183C	YBR271W	1	0	392.185
	YKL112W	YDR327W	1	0	392.157
	YLR256W	YEL033W	1	0	391.591
	YNL314W	YPL010W	1	0	391.453
	YGL071W	YOR326W	1	0	391.02
	YPR104C	YOR161C	1	0	390.988
	YPR104C	YOR182C	1	0	390.915
	YEL009C	YJL071W	1	0	390.474
	YJL206C	YHL008C	1	0	390.245
	YHR084W	YNL106C	1	0	390.243
	YMR016C	YGR286C	1	0	389.577
	YDR451C	YDL167C	1	0	389.558
	YGL071W	YLR170C	1	0	389.504
	YPL202C	YNL194C	1	0	389.424
	YPR065W	YML102W	1	0	389.41
	YKL112W	YJR116W	1	0	389.219
	YDR501W	YGL113W	1	0	389.178
	YEL009C	YOR201C	1	0	388.694
	YHR084W	YDR249C	1	0	388.474
	YPL202C	YBR134W	1	0	387.621
	YMR019W	YJL195C	1	0	387.254
	YLR014C	YKL203C	1	0	387.073
	YLR183C	YDR260C	1	0	387.028
	YIR018W	YGR195W	1	0	386.91
	YDL106C	YDR023W	1	0	386.739
	YDL020C	YOR260W	1	0	386.715
	YOL028C	YLR299W	1	0	386.706
	YKL112W	YDR130C	1	0	386.694
	YOR028C	YBR201W	1	0	386.676
	YDR501W	YCR030C	1	0	386.654
	YDR207C	YNL186W	1	0	386.263
	YML027W	YIL062C	1	0	386.224
	YPR104C	YDR447C	1	0	386.195
	YOR028C	YPR022C	1	0	385.992
	YEL009C	YMR096W	1	0	385.757
	YDR253C	YCR087W	1	0	385.43
	YIL131C	YGL092W	1	0	385.309
	YDL106C	YMR055C	1	0	385.207
	YKL062W	YML057W	1	0	384.469
	YGL071W	YLL050C	1	0	384.324
	YFL021W	YLR054C	1	0	383.874
	YDR146C	YJL207C	1	0	383.79
	YOL108C	YBL106C	1	0	383.544
	YGL071W	YNL308C	1	0	383.462
	YOR363C	YLR240W	1	0	383.431
	YPR104C	YPR042C	1	0	383.329
	YBR297W	YBR299W	1	0	383.257
	YDL020C	YML090W	1	0	383.205
	YBL103C	YLR316C	1	0	382.921
	YDR451C	YCR079W	1	0	382.831
	YOR028C	YDR504C	1	0	382.829
	YKL112W	YKL029C	1	0	382.742
	YIL131C	YLR209C	1	0	382.582
	YMR016C	YGL166W	1	0	382.357
	YEL009C	YFL028C	1	0	382.313
	YDL020C	YOR259C	1	0	382.079
	YDR451C	YLL002W	1	0	382.072
	YLR183C	YLR072W	1	0	382.067
	YDL056W	YLR104W	1	0	382.021
	YIL131C	YFR051C	1	0	381.986
	YHR084W	YIL083C	1	0	381.925
	YLR183C	YER024W	1	0	381.881
	YJL056C	YML065W	1	0	381.83
	YJR060W	YLR157C	1	0	381.578
	YKL112W	YBL079W	1	0	381.477
	YDR310C	YGR260W	1	0	381.451
	YDR451C	YLR242C	1	0	381.403
	YDR421W	YDR381W	1	0	381.388
	YHR006W	YFL017C	1	0	381.348
	YJR060W	YLR150W	1	0	381.284
	YML027W	YIL085C	1	0	381.05
	YMR016C	YIL071C	1	0	380.494
	YDR501W	YGR036C	1	0	380.466
	YJR060W	YIL074C	1	0	380.429
	YLR403W	YBR185C	1	0	380.322
	YDL056W	YLR386W	1	0	380.285
	YOR363C	YNL009W	1	0	379.88
	YDL056W	YDR115W	1	0	379.22
	YDR207C	YDR091C	1	0	379.097
	YER109C	YOR125C	1	0	379.086
	YEL009C	YPL112C	1	0	378.957
	YLR403W	YDR440W	1	0	378.812
	YDR451C	YKL208W	1	0	378.753
	YML027W	YML006C	1	0	378.653
	YEL009C	YDR126W	1	0	377.772
	YPR065W	YGL005C	1	0	377.657
	YOR028C	YJR061W	1	0	377.471
	YPR104C	YLR337C	1	0	377.463
	YDR421W	YHR135C	1	0	377.354
	YMR164C	YLR175W	1	0	377.183
	YLR183C	YPR189W	1	0	376.847
	YLR183C	YLR181C	1	0	376.846
	YJR060W	YJL211C	1	0	376.658
	YML027W	YBR290W	1	0	376.336
	YEL009C	YOR204W	1	0	376.313
	YOR344C	YCR045C	1	0	376.302
	YFR034C	YHR131C	1	0	376.1
	YJR060W	YFL033C	1	0	376.092
	YCR065W	YBR108W	1	0	376.007
	YFR034C	YPL132W	1	0	375.915
	YPR104C	YMR064W	1	0	375.749
	YMR016C	YOR020C	1	0	375.716
	YLR183C	YJL154C	1	0	375.217
	YDR501W	YDR303C	1	0	375.109
	YNL314W	YIR039C	1	0	374.931
	YMR016C	YGR087C	1	0	374.731
	YAL051W	YPL263C	1	0	374.662
	YDR146C	YDR398W	1	0	374.52
	YKL015W	YDL050C	1	0	373.79
	YOL028C	YDL233W	1	0	373.769
	YFL044C	YPR056W	1	0	373.705
	YER040W	YOR102W	1	0	373.5
	YBR297W	YBR298C	1	0	373.225
	YGL071W	YNL263C	1	0	373.141
	YDR501W	YAL056W	1	0	372.826
	YOR363C	YJR019C	1	0	372.778
	YKL112W	YOR309C	1	0	372.747
	YDL020C	YOL038W	1	0	372.711
	YPL248C	YDR006C	1	0	372.239
	YIR023W	YOR376W	1	0	371.714
	YBR083W	YPL178W	1	0	371.46
	YDR207C	YMR101C	1	0	371.384
	YLR256W	YOR356W	1	0	371.09
	YDR421W	YDR380W	1	0	370.912
	YDR207C	YMR290C	1	0	370.852
	YCR065W	YDL031W	1	0	370.747
	YDR423C	YKL154W	1	0	370.711
	YDR043C	YAR031W	1	0	370.529
	YDR026C	YDR049W	1	0	370.285
	YJR147W	YER171W	1	0	370.171
	YKL112W	YLR396C	1	0	369.89
	YGL013C	YAL001C	1	0	369.739
	YER111C	YOR373W	1	0	369.481
	YLR256W	YNR041C	1	0	369.092
	YEL009C	YBR143C	1	0	368.926
	YML027W	YJL104W	1	0	368.887
	YKL112W	YIR010W	1	0	368.74
	YEL009C	YJL072C	1	0	368.222
	YGL073W	YPL106C	1	0	368.189
	YOR363C	YOL002C	1	0	367.603
	YML076C	YCR099C	1	0	367.542
	YLR183C	YOR252W	1	0	367.474
	YKR034W	YOR174W	1	0	367.43
	YGL254W	YPL092W	1	0	366.956
	YKL112W	YPR018W	1	0	366.359
	YOR032C	YLR035C	1	0	366.334
	YCR065W	YLR161W	1	0	366.291
	YDR421W	YHR139C	1	0	366.282
	YDR043C	YGR143W	1	0	366.272
	YDL020C	YDL143W	1	0	365.882
	YCR065W	YMR250W	1	0	365.829
	YLR183C	YER182W	1	0	365.682
	YLR013W	YJR161C	1	0	365.436
	YKL112W	YBR146W	1	0	365.32
	YOR028C	YMR090W	1	0	365.291
	YDL056W	YDR093W	1	0	365.239
	YKL112W	YDR326C	1	0	365.154
	YDR501W	YNR061C	1	0	365.106
	YJR060W	YFL032W	1	0	364.907
	YKL043W	YPL125W	1	0	364.726
	YGL073W	YDR184C	1	0	364.664
	YLR098C	YMR080C	1	0	364.641
	YKL112W	YJL202C	1	0	364.443
	YOR363C	YKL188C	1	0	364.405
	YLR014C	YJL179W	1	0	364.377
	YDR423C	YLR456W	1	0	363.893
	YLR098C	YHL005C	1	0	363.749
	YDR216W	YJR140C	1	0	363.739
	YDL106C	YMR054W	1	0	363.326
	YBL005W	YNR008W	1	0	363.288
	YDR421W	YJR080C	1	0	363.189
	YER045C	YPL078C	1	0	363.135
	YPR104C	YPR043W	1	0	363.064
	YDR216W	YJR141W	1	0	363.008
	YLR183C	YHL023C	1	0	362.484
	YML027W	YOR377W	1	0	362.434
	YKL112W	YKL172W	1	0	362.334
	YDL056W	YDR094W	1	0	362.253
	YLR183C	YLR071C	1	0	361.555
	YDR026C	YDR498C	1	0	361.49
	YCR106W	YDR020C	1	0	361.381
	YJL110C	YLL048C	1	0	361.196
	YJL089W	YLR308W	1	0	360.797
	YKL112W	YNR037C	1	0	360.747
	YLR256W	YMR282C	1	0	360.67
	YLR256W	YML126C	1	0	360.611
	YPR104C	YLL045C	1	0	360.332
	YJR060W	YKL192C	1	0	359.692
	YGL013C	YDL148C	1	0	359.534
	YIR018W	YNL049C	1	0	359.515
	YDR501W	YGR158C	1	0	359.282
	YPR104C	YPL079W	1	0	358.788
	YLR256W	YMR220W	1	0	358.752
	YGL209W	YJR010C-A	1	0	358.724
	YMR037C	YLR164W	1	0	358.66
	YBL005W	YOR233W	1	0	358.496
	YLR183C	YHR063C	1	0	358.105
	YML027W	YGR077C	1	0	357.998
	YIR017C	YLR068W	1	0	357.963
	YLR183C	YCR015C	1	0	357.765
	YDR207C	YGL251C	0	1	357.756
	YML027W	YOR124C	1	0	357.25
	YIL131C	YER122C	1	0	357.071
	YJR060W	YLR156W	1	0	357.036
	YLR014C	YOR091W	1	0	356.95
	YOR344C	YDL027C	1	0	356.839
	YDR501W	YOR350C	1	0	356.54
	YMR016C	YHR013C	1	0	356.427
	YHR084W	YLR230W	1	0	356.403
	YDL056W	YIL026C	1	0	356
	YLR098C	YGL171W	1	0	355.945
	YHR084W	YJL163C	1	0	355.337
	YFL021W	YOR154W	1	0	355.148
	YDL056W	YPR120C	1	0	354.935
	YJL089W	YLR127C	1	0	354.826
	YIR018W	YDR271C	1	0	354.764
	YEL009C	YIL165C	1	0	354.712
	YDR146C	YPL050C	1	0	354.503
	YDL020C	YLR421C	1	0	354.125
	YDR043C	YPR157W	1	0	353.966
	YOR028C	YGR178C	1	0	353.789
	YLR256W	YOL027C	1	0	353.706
	YLR183C	YPL193W	1	0	353.678
	YLR183C	YBR279W	1	0	353.289
	YFL021W	YDR319C	1	0	353.216
	YDL020C	YOR055W	1	0	353.211
	YML027W	YGR076C	1	0	353.137
	YDR207C	YGL250W	1	0	353.086
	YEL009C	YOR203W	1	0	353.034
	YPR104C	YPL080C	1	0	352.544
	YMR043W	YPR112C	1	0	351.772
	YKR099W	YKR080W	1	0	351.699
	YKL062W	YPL146C	1	0	351.59
	YLR183C	YDR315C	1	0	351.23
	YDR043C	YDR436W	1	0	351.191
	YLR014C	YLR420W	1	0	351.185
	YBR083W	YLR403W	1	0	351.108
	YML027W	YOR112W	1	0	351.019
	YLR014C	YJL180C	1	0	350.83
	YBR240C	YLR236C	1	0	350.523
	YKL112W	YFL047W	1	0	350.251
	YER040W	YNL141W	1	0	350.096
	YEL009C	YPR185W	1	0	349.824
	YKL112W	YDR295C	1	0	349.779
	YBR240C	YPL214C	1	0	349.681
	YML007W	YOL118C	1	0	349.644
	YLR183C	YLL001W	1	0	349.524
	YDR501W	YKL108W	1	0	349.423
	YPR104C	YLR441C	1	0	349.324
	YKL043W	YLR328W	1	0	348.613
	YNL216W	YAL034C	1	0	348.557
	YDR501W	YPR133C	1	0	348.423
	YKL112W	YNR038W	1	0	348.114
	YMR016C	YHR097C	1	0	348.107
	YPR104C	YHL033C	1	0	348.105
	YOR172W	YPL088W	1	0	347.89
	YDR501W	YGR261C	1	0	347.832
	YPR104C	YHL001W	1	0	347.753
	YLR183C	YLR250W	1	0	347.552
	YDR043C	YNR070W	1	0	346.929
	YDL020C	YDL095W	1	0	346.843
	YLR183C	YLR182W	1	0	346.723
	YPL202C	YLR120C	1	0	346.673
	YDR501W	YPR130C	1	0	346.478
	YBR049C	YKL025C	1	0	345.827
	YPL075W	YER097W	1	0	345.76
	YER169W	YBR033W	1	0	345.59
	YML027W	YLR384C	1	0	345.459
	YLR183C	YDL053C	1	0	345.42
	YKL043W	YER020W	1	0	345.375
	YKL112W	YGR128C	1	0	345.218
	YHR084W	YHR212C	1	0	344.256
	YCR065W	YGR288W	1	0	344.19
	YDR451C	YBL091C	1	0	343.742
	YOR028C	YIR001C	1	0	343.523
	YIR017C	YLR067C	1	0	343.51
	YDR207C	YOL104C	1	0	343.475
	YPL089C	YDR419W	1	0	343.403
	YKL112W	YCL011C	1	0	343.318
	YPR065W	YGR091W	1	0	343.164
	YLR256W	YKR047W	1	0	343.102
	YKL062W	YOR229W	1	0	342.8
	YPL202C	YFL042C	1	0	342.685
	YER111C	YLR256W	1	0	342.603
	YFR034C	YLR382C	1	0	342.418
	YBR049C	YBR095C	1	0	342.379
	YKL112W	YBL039C	1	0	342.369
	YDR043C	YIL097W	1	0	342.16
	YDR501W	YNR058W	1	0	342.122
	YBR240C	YOL055C	1	0	342.07
	YHR206W	YOL095C	1	0	341.811
	YEL009C	YGL059W	1	0	341.751
	YKL112W	YGR186W	1	0	341.611
	YDR310C	YCL048W	1	0	341.314
	YLR183C	YDR316W	1	0	340.936
	YHR084W	YLR348C	1	0	340.758
	YOL116W	YNL028W	1	0	340.649
	YDL020C	YML092C	1	0	340.231
	YMR070W	YPR141C	1	0	339.207
	YDL020C	YBL020W	1	0	339.169
	YKL109W	YPR190C	1	0	338.109
	YJL206C	YDR167W	1	0	336.994
	YMR043W	YML110C	1	0	336.77
	YGL071W	YCR068W	1	0	336.562
	YLR403W	YBL070C	1	0	336.511
	YHR084W	YOR092W	1	0	336.356
	YKL112W	YDL106C	1	0	336.259
	YML027W	YLR188W	1	0	336.203
	YGL073W	YGL144C	0	1	336.117
	YMR043W	YPL044C	1	0	336.101
	YIL101C	YHR050W	1	0	335.74
	YGL254W	YMR238W	1	0	335.565
	YML027W	YCR034W	1	0	335.504
	YDR207C	YOL124C	1	0	335.495
	YMR016C	YHR202W	1	0	335.371
	YPL089C	YHR143W-A	1	0	335.348
	YKL109W	YPR191W	1	0	335.327
	YML027W	YKR088C	1	0	335.295
	YPR104C	YLR264W	1	0	335.048
	YDR501W	YGR246C	1	0	334.708
	YDR451C	YLR243W	1	0	334.653
	YMR070W	YKR003W	1	0	334.603
	YDR207C	YDR092W	1	0	334.565
	YBR297W	YDR276C	1	0	334.558
	YPR104C	YOR184W	1	0	334.553
	YMR021C	YPR123C	1	0	334.488
	YDR451C	YFR008W	0	1	333.995
	YER111C	YOR372C	1	0	333.854
	YML027W	YEL049W	1	0	333.852
	YLR098C	YHL006C	1	0	333.837
	YLR183C	YOR152C	1	0	333.785
	YPL248C	YOR119C	1	0	333.779
	YKL043W	YHL026C	1	0	332.957
	YDR501W	YDR063W	1	0	332.789
	YLR256W	YPL218W	1	0	332.593
	YML027W	YKR074W	1	0	332.556
	YKL109W	YDR299W	1	0	332.225
	YDR216W	YBR227C	1	0	332.005
	YFL021W	YBR266C	1	0	331.779
	YGL071W	YGL068W	1	0	331.634
	YPL248C	YDR491C	1	0	331.583
	YKL112W	YCR001W	1	0	331.573
	YDR501W	YDL112W	1	0	331.332
	YCR065W	YOL014W	1	0	331.05
	YDR501W	YDR185C	1	0	330.945
	YPL089C	YDR417C	1	0	330.944
	YDR451C	YPR019W	1	0	330.579
	YHR084W	YLL057C	1	0	330.494
	YML027W	YGR123C	1	0	330.188
	YML027W	YPR059C	1	0	329.855
	YMR037C	YKL036C	1	0	329.842
	YGL013C	YPR169W	1	0	329.805
	YBR240C	YPL213W	1	0	329.428
	YBR049C	YER105C	1	0	329.273
	YDL020C	YER163C	1	0	329.225
	YDR501W	YJR041C	1	0	329.157
	YCR065W	YGR287C	1	0	328.943
	YHR084W	YJL114W	0	1	328.91
	YCR065W	YHL010C	1	0	328.31
	YBR240C	YLR237W	0	1	328.207
	YMR021C	YBR297W	1	0	327.814
	YPR104C	YOL120C	1	0	327.519
	YDR207C	YLL046C	1	0	327.491
	YFR034C	YCR066W	1	0	327.349
	YHR006W	YDR101C	1	0	327.128
	YEL009C	YMR063W	1	0	327.047
	YMR043W	YML109W	1	0	326.881
	YPL202C	YFL041W	1	0	326.635
	YLR183C	YGL080W	1	0	326.39
	YPL248C	YGR103W	1	0	326.318
	YEL009C	YMR287C	1	0	326.068
	YLR256W	YEL034W	1	0	325.794
	YBR049C	YOL145C	1	0	325.531
	YPR104C	YPL199C	1	0	325.509
	YKL112W	YPL013C	1	0	325.249
	YGL071W	YDL072C	1	0	325.031
	YGL071W	YDR174W	1	0	324.805
	YLR183C	YGR020C	1	0	324.674
	YDR216W	YPL148C	1	0	324.43
	YBL103C	YDL013W	1	0	324.269
	YLR183C	YAR060C	1	0	324.174
	YBL103C	YCR090C	1	0	324.167
	YHR084W	YHR086W	1	0	324.161
	YDL106C	YMR052C-A	1	0	324.035
	YOR344C	YIR007W	1	0	323.917
	YOR344C	YDL229W	1	0	323.83
	YHR084W	YKL003C	1	0	322.539
	YML027W	YDR176W	1	0	322.431
	YPL075W	YIL061C	1	0	322.291
	YLR014C	YKR035C	1	0	322.099
	YGL071W	YBL046W	1	0	321.622
	YDR310C	YNL317W	1	0	321.558
	YBR297W	YPR204W	1	0	321.185
	YKL112W	YLR024C	1	0	321.114
	YHR084W	YMR236W	1	0	320.96
	YGR249W	YPL073C	1	0	320.822
	YMR016C	YOL132W	1	0	320.675
	YOR344C	YOR139C	0	1	320.396
	YHR084W	YBR024W	1	0	320.354
	YKL032C	YJR160C	1	0	320.246
	YCR065W	YJL199C	1	0	320.167
	YFL031W	YKL073W	1	0	319.713
	YDR207C	YPL200W	1	0	319.639
	YLR183C	YIL094C	1	0	319.517
	YGL096W	YPL114W	1	0	319.478
	YJR147W	YOR263C	1	0	319.402
	YPL202C	YOR332W	1	0	319.279
	YER169W	YLR338W	1	0	319.159
	YJR094C	YOR159C	1	0	319.136
	YDR451C	YER076C	0	1	319.068
	YHR206W	YLR253W	1	0	318.819
	YGL096W	YJL127C	1	0	318.764
	YOL028C	YBR176W	1	0	318.732
	YDR451C	YDR216W	1	0	318.651
	YKL112W	YGR129W	1	0	318.639
	YDL056W	YLR103C	1	0	318.589
	YBR049C	YDR036C	1	0	318.269
	YLR183C	YCR016W	1	0	318.19
	YMR070W	YMR106C	1	0	318.092
	YIL131C	YMR086W	1	0	317.729
	YMR016C	YGR244C	1	0	317.644
	YPL075W	YER098W	1	0	317.577
	YGL073W	YPL169C	1	0	317.561
	YOR028C	YBR295W	0	1	317.204
	YFR034C	YBR152W	1	0	316.88
	YKL112W	YPR178W	1	0	316.854
	YPR104C	YGR085C	1	0	316.586
	YPR104C	YLR184W	1	0	316.459
	YIL131C	YFR052W	1	0	316.175
	YML027W	YDR514C	1	0	315.307
	YKL112W	YGR056W	1	0	315.128
	YCR065W	YNL128W	1	0	315.111
	YDR146C	YGL139W	1	0	314.978
	YGL071W	YDL070W	1	0	314.716
	YCR106W	YDR021W	1	0	314.615
	YHR084W	YDR045C	1	0	314.352
	YKL112W	YCL017C	1	0	313.922
	YDL056W	YDL102W	1	0	313.727
	YEL009C	YJR111C	1	0	313.268
	YDR501W	YJR042W	1	0	312.835
	YMR016C	YMR321C	1	0	312.727
	YLR256W	YHR190W	1	0	312.711
	YDR310C	YFL040W	1	0	312.395
	YDR451C	YDR446W	1	0	311.773
	YLR256W	YKR046C	1	0	311.644
	YDR207C	YGR280C	1	0	311.424
	YPR104C	YLR340W	1	0	311.267
	YFL044C	YDR241W	1	0	311.254
	YHR084W	YKL002W	1	0	310.891
	YCR065W	YOR072W	1	0	310.852
	YKL109W	YJL059W	1	0	310.763
	YGL073W	YOR027W	1	0	310.704
	YOR028C	YIL045W	1	0	310.55
	YCR065W	YDL110C	1	0	310.318
	YPR104C	YML062C	1	0	310.297
	YBR083W	YDR365C	1	0	310.044
	YCR065W	YBR107C	1	0	309.771
	YOL028C	YLR298C	1	0	309.363
	YIR018W	YOR198C	1	0	309.334
	YKR099W	YDR409W	1	0	309.22
	YLR256W	YDR492W	1	0	309.021
	YKR099W	YLR060W	1	0	308.806
	YDR207C	YJL103C	1	0	308.558
	YKL043W	YER063W	1	0	308.462
	YMR016C	YDR517W	1	0	308.181
	YGR249W	YOR391C	1	0	308.093
	YKL043W	YOR275C	1	0	307.753
	YMR043W	YDR389W	1	0	307.589
	YGR249W	YOR282W	1	0	307.487
	YKL112W	YDR339C	1	0	307.045
	YDR310C	YOR314W	1	0	307.016
	YDR501W	YBR221C	1	0	307.005
	YNL068C	YHR031C	1	0	306.888
	YHR084W	YLR350W	1	0	306.75
	YGL181W	YAL065C	1	0	306.666
	YPL230W	YGL206C	0	1	306.508
	YIL036W	YDL096C	1	0	306.172
	YDR451C	YPR094W	1	0	306.158
	YGL071W	YOR324C	0	1	305.956
	YKL112W	YCL016C	1	0	305.846
	YGL073W	YJL082W	1	0	305.587
	YBR240C	YDR512C	0	1	305.46
	YHR084W	YIL082W	1	0	305.314
	YMR016C	YOR352W	1	0	305.213
	YBL103C	YPR001W	1	0	304.883
	YKL112W	YPR017C	1	0	304.459
	YKL112W	YLR229C	1	0	304.375
	YHR084W	YDL135C	1	0	304.146
	YGL073W	YJR117W	1	0	303.352
	YOR363C	YDL078C	1	0	303.166
	YKL062W	YLL063C	1	0	302.592
	YDL056W	YML041C	1	0	302.565
	YOR363C	YLR239C	1	0	302.372
	YKL043W	YMR009W	1	0	302.237
	YKL062W	YOR228C	1	0	302.223
	YJR060W	YLR149C	1	0	302.199
	YOR028C	YEL052W	0	1	302.078
	YNL068C	YNL046W	1	0	302.053
	YKL112W	YCL001W	1	0	301.994
	YGL073W	YJL144W	0	1	301.814
	YDR026C	YDL085W	1	0	301.809
	YDR501W	YMR110C	1	0	301.688
	YDL020C	YJL038C	1	0	301.553
	YER169W	YLR336C	1	0	301.504
	YKL109W	YOR257W	1	0	301.441
	YBR240C	YLR334C	1	0	301.399
	YHR206W	YPL041C	1	0	301.359
	YBR297W	YLR100W	1	0	301.329
	YOR344C	YBR061C	1	0	301.284
	YHR206W	YDR043C	1	0	301.087
	YML027W	YJL081C	1	0	300.945
	YKL112W	YBL038W	1	0	300.89
	YJR060W	YPL221W	1	0	300.698
	YOR028C	YLL062C	1	0	300.598
	YKL112W	YPR176C	1	0	300.45
	YDR216W	YLR366W	1	0	300.288
	YMR016C	YHR054C	1	0	300.08
	YIR018W	YFL045C	1	0	299.981
	YOL028C	YMR318C	1	0	299.107
	YKL032C	YLL041C	1	0	298.5
	YIR018W	YMR166C	1	0	298.495
	YKL112W	YPL228W	1	0	298.376
	YBR182C	YDR350C	1	0	298.356
	YKR099W	YLR059C	1	0	298.242
	YML027W	YDR410C	1	0	298.183
	YJR094C	YGL041C	0	1	298.003
	YML027W	YAL047C	1	0	298.003
	YBR083W	YDR180W	1	0	297.883
	YIR018W	YBL005W-A	1	0	297.344
	YGL073W	YDR124W	1	0	297.223
	YKL112W	YHR090C	1	0	297.194
	YML027W	YLR364W	1	0	297.193
	YER109C	YOR080W	1	0	296.794
	YDR421W	YDR382W	1	0	296.252
	YKL043W	YMR018W	1	0	296.203
	YHR084W	YGR007W	1	0	295.376
	YHL027W	YNL285W	0	1	295.228
	YGL096W	YDL057W	1	0	294.774
	YLR183C	YNL076W	1	0	294.728
	YDR501W	YDR168W	1	0	294.6
	YAL051W	YPL262W	1	0	294.397
	YOR344C	YAR073W	1	0	294.062
	YEL009C	YMR095C	1	0	294.059
	YOL108C	YHR123W	1	0	294.001
	YDR146C	YGL226W	1	0	293.96
	YKL015W	YHL035C	0	1	293.752
	YDR043C	YDR111C	1	0	293.498
	YKL043W	YOR231W	1	0	293.393
	YBR297W	YER019W	1	0	293.313
	YKL109W	YKL141W	1	0	293.066
	YCR065W	YIL089W	1	0	292.551
	YGL071W	YBL013W	1	0	292.516
	YML027W	YOL139C	1	0	292.165
	YDL020C	YJL037W	1	0	291.985
	YCR065W	YNL012W	1	0	291.879
	YML027W	YFL061W	1	0	291.281
	YKL112W	YDR330W	1	0	290.805
	YLR183C	YCL022C	1	0	290.737
	YGL073W	YLR349W	1	0	290.088
	YKL185W	YKL079W	1	0	289.98
	YFR034C	YML123C	1	0	289.68
	YKL112W	YDL105W	1	0	289.329
	YLR183C	YCL038C	1	0	289.248
	YKL112W	YJL062W	1	0	287.705
	YDR207C	YPL201C	1	0	287.65
	YGL096W	YIL002C	1	0	287.406
	YKL112W	YDL190C	1	0	287.372
	YLR183C	YPR188C	1	0	287.349
	YPR104C	YDL134C	1	0	287.061
	YLR183C	YCL020W	1	0	286.945
	YLR183C	YML074C	1	0	286.775
	YML027W	YOL003C	1	0	286.688
	YML027W	YOR010C	1	0	286.391
	YFL021W	YBR268W	1	0	286.263
	YDR501W	YNR057C	1	0	285.923
	YCR065W	YDR038C	1	0	285.896
	YER169W	YLR339C	1	0	285.232
	YCR040W	YNL105W	1	0	285.215
	YKL043W	YER019C-A	1	0	284.816
	YOR028C	YJR154W	0	1	284.768
	YKL043W	YMR020W	1	0	284.574
	YDR207C	YLL030C	1	0	284.387
	YML027W	YJL084C	1	0	284.344
	YGL209W	YNL136W	1	0	284.281
	YGL071W	YPL121C	1	0	283.99
	YOR028C	YJL028W	1	0	283.942
	YGL181W	YFL052W	1	0	281.784
	YDR451C	YDR215C	1	0	281.733
	YMR016C	YAL061W	1	0	281.407
	YBR297W	YLR099C	1	0	281.208
	YGL181W	YAL067C	0	1	280.853
	YDR043C	YPR061C	0	1	280.789
	YML027W	YNL072W	1	0	280.669
	YER111C	YGR151C	1	0	280.334
	YKL112W	YCL004W	1	0	280.313
	YDL056W	YOL018C	1	0	280.261
	YML027W	YPL119C	1	0	280.18
	YEL009C	YJR112W	1	0	279.753
	YHR084W	YJL170C	1	0	279.442
	YDR216W	YBR228W	1	0	279.28
	YDR146C	YDR397C	1	0	279.047
	YKL112W	YJR093C	1	0	278.705
	YDR146C	YPR183W	1	0	278.685
	YEL009C	YGR269W	1	0	278.503
	YKL112W	YJR062C	1	0	278.298
	YML027W	YGR028W	1	0	278.074
	YKL112W	YJR063W	1	0	277.853
	YML027W	YPL255W	1	0	277.777
	YHR084W	YMR140W	1	0	276.675
	YDR146C	YGL140C	1	0	276.084
	YKL043W	YFL051C	0	1	276.08
	YOR028C	YPL165C	0	1	275.448
	YDL056W	YDL003W	1	0	275.043
	YDR146C	YGL108C	1	0	274.741
	YBR182C	YDR420W	1	0	274.59
	YGL071W	YBR131W	1	0	274.403
	YPL075W	YOR192C	0	1	274.348
	YML027W	YDR175C	1	0	274.242
	YKL043W	YGR097W	1	0	274.017
	YOR028C	YDR338C	1	0	273.34
	YKL043W	YOR276W	1	0	273.178
	YGR249W	YDR393W	1	0	273.107
	YKL062W	YDR004W	1	0	273.061
	YDR146C	YNL238W	1	0	272.661
	YOR028C	YPR014C	0	1	272.379
	YMR043W	YBL026W	1	0	272.35
	YHR206W	YDR358W	1	0	272.279
	YLR256W	YIL155C	1	0	272.112
	YGR249W	YMR071C	1	0	272.013
	YDL056W	YFL008W	1	0	271.76
	YFL031W	YDR217C	1	0	271.737
	YKL112W	YBR011C	1	0	271.721
	YHR084W	YHR214W-A	1	0	271.458
	YDL056W	YJR030C	1	0	271.151
	YDL056W	YKR077W	1	0	270.719
	YOR363C	YNL202W	1	0	270.108
	YGL181W	YDR223W	0	1	269.854
	YDR451C	YBL090W	1	0	269.759
	YML027W	YFL046W	1	0	269.492
	YML027W	YDR014W	0	1	269.429
	YBR182C	YDR351W	1	0	269.361
	YGL071W	YFR001W	1	0	269.295
	YML027W	YEL032W	1	0	269.219
	YGR249W	YNR055C	1	0	269.158
	YML027W	YLR363C	1	0	269.119
	YLR183C	YKL138C	1	1	269.005
	YGR249W	YHR072W	1	0	268.227
	YNL068C	YDR032C	1	1	268.131
	YKL112W	YGL222C	1	0	268.015
	YGR249W	YOR210W	1	0	267.681
	YDR451C	YPL027W	1	0	267.668
	YPL202C	YBR132C	1	0	267.249
	YOR028C	YLL061W	1	0	267.213
	YDL106C	YGR205W	1	0	266.816
	YHR178W	YDR231C	1	0	266.196
	YDL056W	YMR007W	1	0	265.942
	YDR043C	YPR062W	1	0	265.126
	YKR099W	YER061C	1	0	265.055
	YDR123C	YLR171W	1	0	264.978
	YGL254W	YCL039W	1	0	264.059
	YKL109W	YDL104C	1	0	263.967
	YOR028C	YEL053C	0	1	263.874
	YHR084W	YPR165W	1	0	263.495
	YJR060W	YML017W	1	0	262.839
	YIL131C	YDR107C	1	0	262.11
	YPL248C	YBR021W	1	0	261.785
	YDR501W	YGR112W	1	0	261.142
	YDR146C	YNL269W	0	1	261.094
	YML027W	YPR003C	1	0	260.932
	YKL112W	YPL036W	1	0	260.83
	YML027W	YOR308C	1	0	260.466
	YLR183C	YER181C	1	0	260.118
	YGR249W	YPR197C	1	0	259.701
	YGR249W	YAL027W	1	0	259.65
	YDR207C	YHR079C-A	0	1	259.54
	YDL056W	YNL218W	0	1	258.566
	YKL043W	YOL153C	1	0	258.045
	YML027W	YDR012W	1	0	257.944
	YKL112W	YGL107C	1	0	257.512
	YKL043W	YDR399W	1	0	257.494
	YHR178W	YNL126W	1	0	257.16
	YER111C	YOL012C	1	0	257.036
	YBL005W	YNR007C	1	0	256.301
	YFR034C	YCL035C	1	0	255.302
	YDR310C	YCL049C	1	0	255.243
	YBR083W	YPL057C	1	0	255.188
	YOL028C	YMR316C-B	0	1	255.068
	YHR206W	YER152C	1	0	254.704
	YDR501W	YPR047W	1	0	254.245
	YNL068C	YLL018C	1	0	254.203
	YGR249W	YOR209C	1	0	253.365
	YKR099W	YLR058C	1	1	252.763
	YBR297W	YFL066C	1	0	252.661
	YIL131C	YCR075C	1	0	252.154
	YDL056W	YNR009W	1	0	252.038
	YML027W	YER172C	1	0	252.02
	YMR037C	YFL012W	1	0	251.676
	YEL009C	YMR288W	1	0	251.237
	YGR249W	YJR075W	0	1	250.836
	YKL112W	YJL063C	1	0	250.587
	YGR249W	YMR072W	1	0	250.355
	YDL056W	YPL152W	1	0	250.136
	YOR028C	YHL044W	0	1	249.446
	YHR084W	YML047C	1	0	249.129
	YOR344C	YGR225W	1	0	248.773
	YPL089C	YDR525W	1	0	248.632
	YHR084W	YER160C	1	1	248.223
	YDR216W	YLR365W	1	0	248.095
	YHR084W	YIL082W-A	0	1	247.783
	YKL062W	YHR034C	1	0	247.589
	YAL051W	YMR043W	1	0	247.487
	YDL056W	YDR097C	1	0	247.323
	YML027W	YNL209W	1	0	246.724
	YDR310C	YNL318C	1	0	246.687
	YKL112W	YPL037C	1	0	246.189
	YDL056W	YLR385C	1	0	245.328
	YGL096W	YIL042C	1	0	244.699
	YKL043W	YHR211W	1	0	244.603
	YFL021W	YGL004C	1	0	243.375
	YGL209W	YGL035C	1	0	243.183
	YKL112W	YMR033W	1	0	243.048
	YDR310C	YGL138C	1	0	242.879
	YGL013C	YBL005W	1	0	242.591
	YKL112W	YNL255C	1	0	242.479
	YKL185W	YOL007C	1	0	242.381
	YGR249W	YPL070W	1	0	242.293
	YML027W	YER173W	1	0	240.129
	YGR249W	YOR258W	0	1	240.1
	YGL096W	YGR104C	1	0	239.99
	YJR147W	YOR265W	1	1	239.968
	YKL032C	YOR024W	1	0	239.064
	YBR083W	YGR122W	0	1	238.579
	YER111C	YDL187C	1	0	237.693
	YDR501W	YBR273C	0	1	237.683
	YKL109W	YPL270W	1	0	237.374
	YML027W	YHR181W	1	0	236.954
	YML027W	YLR381W	1	0	236.859
	YGL209W	YPL043W	1	0	236.439
	YDR123C	YJL142C	1	0	235.994
	YML027W	YIL139C	1	0	235.7
	YKL109W	YPL272C	1	0	235.377
	YML027W	YJL083W	1	0	233.885
	YGL096W	YOR060C	1	0	233.821
	YGL096W	YHR067W	1	0	233.581
	YOR028C	YFR016C	1	0	233.452
	YML027W	YMR155W	1	0	233.449
	YDR043C	YPR156C	1	0	233.401
	YGR044C	YGL190C	1	0	233.138
	YHR084W	YBR023C	1	0	233.129
	YBR049C	YLR224W	1	0	232.313
	YGL096W	YNR002C	1	0	231.849
	YKR034W	YKL049C	1	0	231.591
	YHR206W	YPR161C	1	0	231.324
	YKL062W	YHR035W	0	1	229.806
	YCR065W	YDR083W	1	0	229.774
	YOR028C	YMR089C	1	0	229.692
	YKL112W	YOR205C	1	0	228.894
	YKR099W	YMR244W	1	0	228.522
	YDR146C	YNL326C	1	0	228.334
	YCR065W	YOR134W	1	0	227.945
	YGL096W	YKL011C	1	0	227.68
	YDR146C	YDR112W	0	1	227.131
	YNL068C	YPL142C	1	0	226.995
	YDR451C	YCR097W-A	1	0	226.857
	YHR206W	YHR004C	1	0	226.792
	YML027W	YBL031W	1	0	226.586
	YDR146C	YNL335W	1	0	226.523
	YKL109W	YJL058C	1	0	225.27
	YNL068C	YBR010W	1	0	225.103
	YLR256W	YEL035C	1	0	224.987
	YDR146C	YNL324W	1	0	224.404
	YGL096W	YPL115C	1	0	223.575
	YGL096W	YGR038W	0	1	223.524
	YDR253C	YCR086W	1	0	223.5
	YGR044C	YLR065C	1	1	223.449
	YMR043W	YNR063W	1	0	222.901
	YPR104C	YGL188C	1	0	221.415
	YGL096W	YER027C	0	1	220.888
	YML027W	YPR095C	1	0	220.538
	YPR104C	YOR183W	1	0	220.15
	YHR178W	YLR402W	1	0	219.586
	YDL056W	YCL061C	1	0	219.434
	YGL096W	YJL126W	1	0	218.555
	YGR249W	YPL071C	0	1	218.475
	YMR019W	YBR292C	1	0	218.315
	YOL089C	YCR104W	0	1	218.271
	YGL096W	YOL107W	1	0	217.933
	YGL096W	YMR218C	0	1	217.655
	YKL043W	YIL010W	1	0	216.992
	YDR081C	YLR322W	0	1	216.18
	YHR206W	YGR138C	1	0	215.841
	YGL096W	YER080W	0	1	215.181
	YKL109W	YOR256C	1	0	215.083
	YDL106C	YMR292W	1	0	214.475
	YGR044C	YNL032W	1	0	213.942
	YDR207C	YOL131W	1	0	213.328
	YDL020C	YFR010W	1	0	212.833
	YDR123C	YHL020C	1	0	212.696
	YBR182C	YGL115W	1	0	212.198
	YHR084W	YER188W	1	0	212.197
	YGR044C	YLR066W	1	1	211.9
	YHR084W	YHR214W	0	1	211.489
	YBR083W	YLR449W	1	0	210.215
	YDL056W	YOL017W	1	0	210.122
	YEL009C	YMR062C	1	0	208.05
	YHR206W	YBR032W	1	0	207.702
	YHL009C	YHR178W	1	0	206.077
	YML027W	YGR212W	1	0	206.076
	YGL096W	YHR105W	1	0	205.484
	YBR049C	YKR015C	1	0	205.358
	YGL096W	YNL323W	0	1	204.07
	YGL096W	YER161C	0	1	203.825
	YML027W	YOR011W	1	0	203.671
	YBR049C	YOR287C	1	0	203.575
	YML027W	YER167W	1	0	203.135
	YCR065W	YML067C	1	1	202.11
	YDR310C	YKR033C	1	0	201.709
	YDR259C	YIR038C	1	0	201.455
	YHR124W	YGR004W	1	0	201.348
	YCR065W	YMR234W	0	1	201.231
	YPR104C	YBL069W	1	0	201.001
	YNL068C	YBR009C	1	0	200.695
	YBL005W	YML093W	1	0	199.734
	YOL028C	YMR031W-A	1	0	199.437
	YGL096W	YIL041W	0	1	199.179
	YHR084W	YMR045C	1	1	197.453
	YMR043W	YNR062C	1	0	197.41
	YPL248C	YAR002C-A	1	0	197.182
	YGL096W	YIL001W	1	0	196.775
	YDR501W	YER082C	0	1	196.12
	YDR259C	YOR284W	1	0	196.119
	YDR501W	YBR274W	0	1	196.022
	YBR182C	YLR394W	1	0	195.757
	YGL096W	YIL044C	0	1	195.495
	YGL096W	YNL139C	1	0	194.004
	YKR034W	YAL025C	1	0	193.327
	YGL073W	YGL037C	1	0	193.2
	YGL096W	YDL028C	1	0	193.136
	YGL096W	YJR033C	1	0	193.06
	YGL096W	YPL108W	0	1	191.495
	YGL096W	YJL050W	0	1	191.047
	YBR182C	YGR282C	1	1	190.917
	YER111C	YDR225W	1	1	190.375
	YHR178W	YLR401C	1	0	190.356
	YBR049C	YOL144W	1	0	190.12
	YGL096W	YNL138W	0	1	189.582
	YGR249W	YFR029W	1	0	189.323
	YGL096W	YER014W	0	1	189.015
	YGL096W	YMR139W	1	0	188.766
	YDR216W	YBR226C	1	0	188.365
	YJR060W	YMR254C	0	1	188.346
	YHR178W	YPR016C	1	1	187.661
	YJL206C	YGL262W	1	0	187.649
	YKR099W	YMR243C	1	1	186.922
	YGL181W	YAL068C	1	0	186.646
	YHR206W	YDR357C	1	1	186.625
	YPL248C	YBR022W	1	0	185.383
	YHR206W	YNL092W	0	1	185.174
	YOL028C	YBR174C	0	1	185.139
	YHR206W	YOR207C	1	0	184.767
	YHR206W	YMR252C	1	0	184.695
	YBR049C	YCR094W	1	0	183.599
	YHR124W	YMR004W	1	0	183.186
	YDR253C	YBR213W	1	0	182.491
	YLR183C	YBR198C	1	0	182.263
	YIL131C	YBL083C	1	1	181.503
	YER109C	YER056C	1	0	181.152
	YGL096W	YCR060W	1	1	180.925
	YDL056W	YKL113C	1	0	180.687
	YER111C	YDR224C	1	1	180.635
	YLR183C	YBR270C	1	0	180.104
	YLR014C	YDL158C	1	0	180.022
	YDL056W	YBL035C	1	0	179.627
	YGR249W	YFR028C	0	1	179.349
	YGL013C	YDL147W	1	0	178.743
	YGL096W	YCR059C	1	1	178.475
	YKL112W	YDL189W	1	0	177.981
	YMR016C	YMR205C	1	0	177.153
	YGL096W	YLR440C	0	1	177.105
	YEL009C	YHR122W	1	0	176.684
	YOL028C	YML086C	1	1	176.075
	YPL248C	YGR172C	1	0	175.427
	YPL202C	YGL260W	1	0	175.083
	YGL096W	YER029C	0	1	174.959
	YBR083W	YGR121C	1	0	174.863
	YGL096W	YOR359W	1	0	174.277
	YGL073W	YHR173C	1	0	174.222
	YDR501W	YDR235W	1	0	174.14
	YHR206W	YNL071W	1	1	174.004
	YGL096W	YJL033W	0	1	173.232
	YDR146C	YLR194C	1	1	173.111
	YGL013C	YMR241W	1	1	173.07
	YGL096W	YMR219W	1	0	173.027
	YJR060W	YMR217W	1	0	171.947
	YLR403W	YBR121C	1	0	171.569
	YGL096W	YOL112W	0	1	171.373
	YDR421W	YNL182C	1	0	170.853
	YHR206W	YLR414C	1	1	170.656
	YBR182C	YLR392C	1	0	170.629
	YGL096W	YPL109C	1	0	170.467
	YGL096W	YNL061W	0	1	170.324
	YHR178W	YEL041W	1	0	168.947
	YDR259C	YIR035C	1	0	168.719
	YMR016C	YMR206W	0	1	168.607
	YPL248C	YDR493W	1	0	168.193
	YBR182C	YLR393W	1	0	167.271
	YBL005W	YDR469W	1	0	167.219
	YBR182C	YLR390W	1	1	166.778
	YHR124W	YGR093W	1	0	163.196
	YOR028C	YDL129W	1	0	163.149
	YKL112W	YBL080C	1	0	163.019
	YGL096W	YPL207W	0	1	162.915
	YHR124W	YBR063C	1	0	162.668
	YLR183C	YGR021W	1	0	161.867
	YGL096W	YML077W	1	0	161.545
	YEL009C	YBR147W	1	0	161.539
	YEL009C	YDR243C	1	0	160.954
	YGL096W	YIL102C	1	0	159.814
	YML027W	YGL232W	1	0	159.639
	YLR183C	YDR487C	1	1	159.142
	YLR098C	YNL296W	1	0	158.191
	YDR259C	YIR022W	1	0	157.732
	YGL096W	YCR026C	0	1	156.407
	YGL096W	YGR105W	1	1	156.331
	YKL112W	YMR060C	1	0	156.281
	YDR216W	YNL122C	0	1	155.737
	YHR206W	YNL015W	1	1	155.691
	YML027W	YDR515W	1	0	155.593
	YGL096W	YIL063C	1	0	154.924
	YPL177C	YFR005C	1	0	154.841
	YLR183C	YBR119W	1	0	153.6
	YLR183C	YKL137W	1	0	153.283
	YBR049C	YLR223C	1	0	153.11
	YPR104C	YMR116C	1	0	152.553
	YGL096W	YJR034W	1	0	151.408
	YBR049C	YKR016W	1	1	150.774
	YBR182C	YLR389C	1	0	150.688
	YGL096W	YNL062C	0	1	148.828
	YDR123C	YLR169W	1	0	147.798
	YBR049C	YER025W	1	0	147.637
	YDR123C	YLR168C	1	1	147.04
	YGL096W	YPL279C	1	0	147.037
	YDR146C	YGL226C-A	1	0	146.497
	YDR451C	YCR077C	1	1	145.903
	YBR049C	YER106W	1	0	145.352
	YGL096W	YOL108C	1	0	145.103
	YGL096W	YOL022C	1	1	144.434
	YGL096W	YHR039C	1	0	144.103
	YDR207C	YHR124W	0	1	142.025
	YGL096W	YER030W	1	0	137.104
	YBR049C	YBR096W	1	1	136.895
	YLR183C	YNL146W	0	1	135.811
	YHR178W	YHR163W	1	0	135.278
	YGL073W	YBL073W	1	0	134.711
	YGL096W	YCR043C	0	1	134.217
	YDR123C	YAL048C	1	0	132.506
	YCR065W	YHR109W	1	0	132.406
	YBR049C	YDR037W	1	0	126.239
	YKL043W	YHR210C	1	0	121.932
	YGL096W	YOR061W	1	0	121.103
	YML027W	YMR204C	1	0	115.511
	YPR104C	YBL072C	1	0	115.15
	YGL096W	YGR037C	1	1	111.244
	YML027W	YMR154C	1	0	105.833
	YDR259C	YHR093W	1	0	78.7787
	YHR178W	YDR248C	0	1	73.46
	YKL112W	YDR340W	1	0	36.5496

## Sheet: 2TFs
	Regulatory Factor			Logic (1/0 stand for the on/off states in the corresponding Venn diagram partitions)
	RF1	RF2	Target gene					Bayes Factor
	YHR206W	YKL109W	YML089C	0	1	0	0	155.054
	YLR131C	YML007W	YFL055W	0	0	1	0	135.914
	YDR259C	YOR028C	YOR029W	0	0	0	1	159.138
	YDR451C	YMR016C	YDR122W	1	1	0	0	542.446
	YLR183C	YMR016C	YJR151C	1	1	0	0	531.421
	YCR065W	YMR016C	YIL095W	1	1	0	0	529.982
	YHR084W	YMR016C	YOR087W	1	1	0	0	524.654
	YER109C	YJR060W	YOR054C	1	1	0	0	511.401
	YDR043C	YLR256W	YOL028C	1	1	0	0	510.04
	YCR065W	YMR016C	YIL096C	1	1	0	0	502.27
	YIR018W	YOR344C	YGL154C	1	1	0	0	496.89
	YGL073W	YKL062W	YPL150W	1	1	0	0	492.788
	YBL005W	YJL110C	YDR415C	1	1	0	0	490.112
	YGL071W	YKL109W	YIL161W	1	1	0	0	488.475
	YFR034C	YML027W	YGL099W	1	1	0	0	482.842
	YKL043W	YMR016C	YBL011W	1	1	0	0	481.848
	YGL071W	YKL109W	YIL125W	1	1	0	0	481.411
	YEL009C	YLR451W	YJR018W	1	1	0	0	481.398
	YGL073W	YLR098C	YOL138C	1	1	0	0	480.098
	YKR034W	YNL314W	YOL043C	1	1	0	0	474.866
	YJR060W	YMR019W	YLL055W	1	1	0	0	474.618
	YDL106C	YFR034C	YNL029C	1	1	0	0	474.216
	YIR023W	YOR344C	YBR195C	1	1	0	0	471.828
	YDL106C	YML007W	YDR306C	1	1	0	0	470.153
	YER184C	YNL314W	YIR025W	1	1	0	0	469.79
	YHR084W	YKL109W	YLR454W	1	1	0	0	468.712
	YDR423C	YKL020C	YBL008W	1	1	0	0	467.953
	YIR023W	YLR451W	YKL118W	1	1	0	0	466.88
	YDR310C	YGL071W	YJL044C	1	1	0	0	464.28
	YFR034C	YML027W	YIL137C	1	1	0	0	463.289
	YDR146C	YMR021C	YDL030W	1	1	0	0	462.576
	YDR501W	YNL068C	YIL130W	1	1	0	0	461.404
	YDR451C	YIL101C	YJL213W	1	1	0	0	458.984
	YJR060W	YMR016C	YHR112C	1	1	0	0	458.978
	YNL068C	YOL067C	YBL097W	1	1	0	0	458.619
	YCR065W	YMR016C	YDL244W	1	1	0	0	458.435
	YLR183C	YML027W	YKR090W	1	1	0	0	456.916
	YHR084W	YOR028C	YPR122W	1	1	0	0	453.179
	YIR018W	YOR344C	YGL153W	1	1	0	0	451.273
	YDL056W	YGL073W	YJL073W	1	1	0	0	447.939
	YKL112W	YPL202C	YDR422C	1	1	0	0	446.027
	YCR065W	YJL206C	YNR071C	1	1	0	0	445.313
	YER109C	YML027W	YKL042W	1	1	0	0	444.81
	YDL020C	YKL112W	YOR262W	1	1	0	0	444.005
	YDR207C	YHL027W	YDR285W	1	1	0	0	443.455
	YOR363C	YPL202C	YLR284C	1	1	0	0	442.583
	YDL020C	YOR344C	YER021W	1	1	0	0	442.366
	YCR065W	YJR060W	YDR268W	1	1	0	0	441.589
	YCR065W	YMR016C	YOR307C	1	1	0	0	439.242
	YDR207C	YLR256W	YGR266W	1	1	0	0	437.847
	YDR216W	YHR084W	YDL240W	1	1	0	0	436.93
	YDR207C	YJR094C	YMR133W	1	1	0	0	436.668
	YDL056W	YIR018W	YKL102C	1	1	0	0	435.938
	YDL056W	YDR207C	YPL153C	1	1	0	0	434.788
	YCR065W	YDR207C	YIL144W	1	1	0	0	434.704
	YBL005W	YGL013C	YDR406W	1	1	0	0	434.164
	YKL112W	YPL202C	YHR115C	1	1	0	0	432.676
	YDR451C	YLR014C	YDL156W	1	1	0	0	430.954
	YBL103C	YPL202C	YLR140W	1	1	0	0	427.811
	YDR207C	YJR060W	YOL100W	1	1	0	0	427.805
	YAL051W	YOR363C	YIL120W	1	1	0	0	425.985
	YGL073W	YPL202C	YDR475C	1	1	0	0	424.124
	YGR044C	YMR016C	YNL035C	1	1	0	0	423.958
	YCR065W	YDR207C	YIL090W	1	1	0	0	423.513
	YKL043W	YPR104C	YIL055C	1	1	0	0	422.719
	YER184C	YKL109W	YIL035C	1	1	0	0	422.419
	YLR183C	YML027W	YBR055C	1	1	0	0	420.494
	YDL056W	YKL015W	YLR212C	1	1	0	0	419.495
	YDR451C	YFL031W	YKL165C	1	1	0	0	419.129
	YDL020C	YJL206C	YER142C	1	1	0	0	418.09
	YER109C	YKL062W	YBR074W	1	1	0	0	417.998
	YKL112W	YPL248C	YBR211C	1	1	0	0	417.385
	YDR207C	YKL015W	YBL063W	1	1	0	0	411.316
	YDL056W	YLR451W	YNL102W	1	1	0	0	410.558
	YDL056W	YDR207C	YHR154W	1	1	0	0	409.814
	YIR018W	YML027W	YER183C	1	1	0	0	409.61
	YDR451C	YML027W	YPL094C	1	1	0	0	409.513
	YDR451C	YFL031W	YDL146W	1	1	0	0	409.273
	YER109C	YMR016C	YJL027C	1	1	0	0	406
	YGL073W	YKL062W	YPL151C	1	1	0	0	402.034
	YLR098C	YML076C	YNL011C	1	1	0	0	401.605
	YGR249W	YML027W	YPR180W	1	1	0	0	401.441
	YFR034C	YHR084W	YMR223W	1	1	0	0	401.046
	YDR451C	YIR018W	YPL209C	1	1	0	0	400.367
	YDL170W	YER040W	YNR068C	1	1	0	0	399.054
	YKL043W	YLR183C	YEL068C	1	1	0	0	396.287
	YOR028C	YPL202C	YMR265C	1	1	0	0	396.007
	YDR501W	YGL073W	YDL176W	1	1	0	0	395.962
	YDR207C	YLR256W	YGR264C	1	1	0	0	392.4
	YOR028C	YPR104C	YLR030W	1	1	0	0	389.724
	YIL131C	YML027W	YOR357C	1	1	0	0	388.986
	YER109C	YFL031W	YDR518W	1	1	0	0	385.222
	YGR249W	YJL206C	YMR259C	1	1	0	0	380.826
	YJR060W	YML027W	YLR281C	1	1	0	0	378.752
	YDR501W	YKL062W	YDR228C	1	1	0	0	375.984
	YGR249W	YML027W	YPR179C	1	1	0	0	375.485
	YJR060W	YOR344C	YMR196W	1	1	0	0	375.225
	YBL005W	YIR018W	YML097C	1	1	0	0	374.961
	YLR183C	YOL028C	YER147C	1	1	0	0	374.668
	YDR310C	YGL071W	YJL043W	1	1	0	0	373.485
	YGR288W	YIL036W	YGR289C	1	1	0	0	373.424
	YDR451C	YIR017C	YNL082W	1	1	0	0	373.15
	YBR083W	YER111C	YGR153W	1	1	0	0	370.501
	YBR083W	YDR451C	YJL112W	1	1	0	0	369.664
	YCR065W	YMR016C	YGL034C	1	1	0	0	368.177
	YGR249W	YNL314W	YDR371W	1	1	0	0	366.083
	YDR207C	YMR016C	YOR351C	1	1	0	0	365.265
	YDL020C	YEL009C	YGL180W	1	1	0	0	360.242
	YDR520C	YKL109W	YLR288C	1	1	0	0	359.868
	YER130C	YHR084W	YCL055W	1	1	0	0	358.315
	YIR018W	YJL206C	YAR047C	1	1	0	0	357.717
	YGL073W	YML007W	YML130C	1	1	0	0	356.291
	YNL216W	YPR104C	YDR024W	1	1	0	0	354.246
	YJL089W	YKL109W	YOL079W	1	1	0	0	353.89
	YKL112W	YPL202C	YHR116W	1	1	0	0	353.07
	YDL020C	YIR018W	YKL210W	1	1	0	0	349.083
	YJR060W	YMR016C	YHR113W	1	1	0	0	348.55
	YGL073W	YML027W	YNL281W	1	1	0	0	346.037
	YGL071W	YOR344C	YPL212C	1	1	0	0	345.599
	YML027W	YPR104C	YKR095W	1	1	0	0	335.84
	YKL112W	YMR016C	YOR310C	1	1	0	0	335.746
	YBR049C	YGL071W	YGR012W	1	1	0	0	331.043
	YLR183C	YML027W	YBR056W	1	1	0	0	329.876
	YGL073W	YPR104C	YBR116C	1	1	0	0	328.669
	YML027W	YMR043W	YMR001C	1	1	0	0	328.306
	YCR065W	YIL131C	YNL093W	1	1	0	0	327.765
	YCR065W	YLR256W	YPL028W	1	1	0	0	327.245
	YDL056W	YGL073W	YJL074C	1	1	0	0	325.848
	YDL020C	YGL071W	YKL147C	1	1	0	0	323.565
	YMR016C	YOL028C	YDL204W	1	1	0	0	319.652
	YDR310C	YHL027W	YDR402C	1	1	0	0	319.366
	YML027W	YOL028C	YHR191C	1	1	0	0	318.595
	YGR044C	YHL027W	YAL004W	1	1	0	0	318.55
	YDR207C	YJR094C	YHL022C	1	1	0	0	310.088
	YBR049C	YOL028C	YJR122W	1	1	0	0	309.477
	YDR034C	YEL009C	YBR115C	1	1	0	0	309.278
	YBR049C	YGL071W	YOR149C	1	1	0	0	305.502
	YDR207C	YER109C	YOR078W	1	1	0	0	304.629
	YML027W	YMR043W	YMR002W	1	1	0	0	303.234
	YIL131C	YOR344C	YDL084W	1	1	0	0	302.344
	YBR049C	YEL009C	YGL026C	1	1	0	0	301.177
	YBR049C	YGL071W	YGR243W	1	1	0	0	300.924
	YGL073W	YNL314W	YKL123W	1	1	0	0	300.716
	YDL056W	YNL068C	YDR220C	1	1	0	0	299.889
	YCR065W	YMR016C	YGL033W	1	1	0	0	298.58
	YHR206W	YKL109W	YML091C	1	1	0	0	297.244
	YER111C	YLR256W	YLR255C	1	1	0	0	295.701
	YDR207C	YNL314W	YLR437C	1	1	0	0	295.579
	YHR206W	YMR016C	YER149C	1	1	0	0	295.568
	YFR034C	YNL314W	YGR273C	1	1	0	0	294.831
	YHR206W	YJR060W	YDL006W	1	1	0	0	292.454
	YGR044C	YKR099W	YBR216C	1	1	0	0	290.559
	YKL109W	YOL028C	YHR111W	1	1	0	0	288.55
	YBR297W	YPL202C	YBR204C	1	1	0	0	288.256
	YHR206W	YNL068C	YNL172W	1	1	0	0	287.987
	YJL089W	YKL112W	YNL116W	1	1	0	0	286.253
	YDR259C	YKL112W	YIR023W	1	1	0	0	286.063
	YER109C	YGL071W	YMR058W	1	1	0	0	283.284
	YGL096W	YPR065W	YOL146W	1	1	0	0	281.611
	YHR124W	YMR016C	YCR037C	1	1	0	0	278.776
	YDR207C	YGL073W	YDR123C	1	1	0	0	277.332
	YML027W	YPR104C	YKR094C	1	1	0	0	276.191
	YDR259C	YPR065W	YMR152W	1	1	0	0	271.004
	YCR065W	YPR065W	YPR010C	1	1	0	0	270.517
	YDR123C	YOL108C	YGL077C	1	1	0	0	268.652
	YKL020C	YMR042W	YJL175W	1	1	0	0	265.859
	YAL051W	YDR253C	YLR375W	1	1	0	0	262.505
	YBR049C	YKL109W	YJR097W	1	1	0	0	258.942
	YDR463W	YML099C	YDL152W	1	1	0	0	249.958
	YER111C	YOL028C	YLR254C	1	1	0	0	248.951
	YAL051W	YHR206W	YIL114C	1	1	0	0	235.221
	YDR451C	YDR501W	YBR294W	1	1	0	0	233.227
	YHR206W	YMR021C	YPR160W	1	1	0	0	232.915
	YHR206W	YMR037C	YLR258W	1	1	0	0	227.765
	YDR501W	YEL009C	YDL197C	1	1	0	0	196.497
	YBR049C	YGL071W	YML001W	1	1	0	0	182.232
	YBR240C	YKL062W	YMR050C	1	1	0	0	174.756
	YHR206W	YMR016C	YFL053W	1	1	0	0	164.657
	YBR049C	YGL071W	YPR053C	1	1	0	0	163.143
	YBR049C	YGL071W	YLR378C	1	1	0	0	162.791
	YBR049C	YGL071W	YPR052C	1	1	0	0	159.615
	YBR049C	YGL071W	YKL082C	1	1	0	0	157.697
	YBR049C	YGL071W	YDL213C	1	1	0	0	146.315
	YBR049C	YGL071W	YBL058W	1	1	0	0	144.068
	YBR049C	YGL071W	YHR039C-A	1	1	0	0	141.361
	YBR049C	YGL071W	YDL212W	1	1	0	0	137.273
	YBR049C	YGL071W	YLR380W	1	1	0	0	136.512
	YGL096W	YMR016C	YPR028W	1	1	0	0	133.816
	YBR049C	YGL071W	YOR122C	1	1	0	0	133.271
	YBR049C	YDR501W	YDR328C	1	1	0	0	117.474
	YFL031W	YMR019W	YFR041C	1	0	1	0	554.875
	YEL009C	YHR084W	YCR023C	1	0	1	0	537.294
	YDL020C	YMR021C	YNL250W	1	0	1	0	526.744
	YJR060W	YOR344C	YDR160W	1	0	1	0	526.389
	YFL031W	YMR019W	YFR042W	1	0	1	0	523.454
	YBL005W	YJL110C	YDR416W	1	0	1	0	521.586
	YDL048C	YER111C	YJL185C	1	0	1	0	511.855
	YMR016C	YPL202C	YGR131W	1	0	1	0	505.468
	YDR043C	YIR018W	YAR029W	1	0	1	0	505.275
	YEL009C	YKL112W	YNL183C	1	0	1	0	504.672
	YEL009C	YML027W	YGR267C	1	0	1	0	494.32
	YGL071W	YMR016C	YGR133W	1	0	1	0	488.754
	YGL181W	YKL112W	YKL005C	1	0	1	0	488.263
	YER109C	YPR104C	YGR213C	1	0	1	0	487.199
	YER045C	YGL013C	YDR332W	1	0	1	0	486.628
	YHR084W	YKL109W	YLR453C	1	0	1	0	482.689
	YMR016C	YPL202C	YGR130C	1	0	1	0	482.686
	YJR060W	YML027W	YGL207W	1	0	1	0	482.209
	YMR043W	YNL068C	YDR150W	1	0	1	0	482.108
	YBR033W	YIL131C	YEL016C	1	0	1	0	477.297
	YDL020C	YPL202C	YGL010W	1	0	1	0	474.187
	YKL109W	YKL112W	YPR186C	1	0	1	0	466.721
	YCR065W	YOR028C	YLR228C	1	0	1	0	465.575
	YDL020C	YMR043W	YGR048W	1	0	1	0	465.265
	YKL062W	YPL089C	YDR073W	1	0	1	0	461.418
	YER109C	YKL043W	YPL074W	1	0	1	0	460.545
	YDL020C	YMR043W	YGR047C	1	0	1	0	458.538
	YGL209W	YOR028C	YMR283C	1	0	1	0	455.001
	YMR043W	YNL068C	YNL056W	1	0	1	0	454.312
	YKL062W	YMR037C	YJR118C	1	0	1	0	453.178
	YER040W	YNL068C	YLL016W	1	0	1	0	452.881
	YML027W	YNL314W	YBR002C	1	0	1	0	451.712
	YJR060W	YOR344C	YCR088W	1	0	1	0	450.539
	YFR034C	YGL073W	YDR164C	1	0	1	0	447.877
	YJL089W	YOR344C	YGL230C	1	0	1	0	445.078
	YDR043C	YOR028C	YJL076W	1	0	1	0	443.13
	YDR310C	YOR344C	YBR148W	1	0	1	0	441.831
	YDR310C	YML027W	YPL075W	1	0	1	0	438.497
	YDL020C	YIL131C	YFR003C	1	0	1	0	436.377
	YDR423C	YHR084W	YCL026C-A	1	0	1	0	428.471
	YDL106C	YML007W	YDR307W	1	0	1	0	424.151
	YKL062W	YMR037C	YMR170C	1	0	1	0	423.726
	YIL131C	YKL112W	YPR104C	1	0	1	0	423.398
	YBL005W	YIR018W	YML096W	1	0	1	0	422.29
	YER109C	YKL043W	YIL167W	1	0	1	0	421.185
	YDR451C	YDR501W	YNR031C	1	0	1	0	417.232
	YDR043C	YGL073W	YPR158W	1	0	1	0	416.282
	YDR043C	YOR028C	YJL077C	1	0	1	0	415.115
	YCR065W	YKL032C	YDL247W	1	0	1	0	414.562
	YER111C	YKL112W	YLR055C	1	0	1	0	411.159
	YIR018W	YOR028C	YMR082C	1	0	1	0	409.317
	YER111C	YOR380W	YOR378W	1	0	1	0	406.738
	YML027W	YNL314W	YLR436C	1	0	1	0	401.37
	YDR451C	YOR344C	YBL098W	1	0	1	0	399.684
	YCL066W	YFR034C	YJR004C	1	0	1	0	399.329
	YER111C	YHR084W	YGR013W	1	0	1	0	397.313
	YGR249W	YML027W	YOR393W	1	0	1	0	393.217
	YCR040W	YDR310C	YGL169W	1	0	1	0	391.488
	YEL009C	YGL073W	YBL076C	1	0	1	0	388.701
	YJR060W	YML027W	YNL095C	1	0	1	0	388.243
	YIL131C	YNL068C	YPL155C	1	0	1	0	379.512
	YBL103C	YPL202C	YLR141W	1	0	1	0	377.706
	YOL028C	YOR028C	YHR134W	1	0	1	0	376.884
	YJR060W	YOR344C	YER114C	1	0	1	0	370.477
	YEL009C	YLR183C	YGL118C	1	0	1	0	362.531
	YIR018W	YLR183C	YFR022W	1	0	1	0	359.879
	YML027W	YMR043W	YLR274W	1	0	1	0	359.851
	YJR060W	YML027W	YJL150W	1	0	1	0	359.021
	YAL051W	YOR363C	YBL089W	1	0	1	0	358.594
	YEL009C	YFR034C	YER085C	1	0	1	0	358.473
	YBR240C	YCR065W	YLR004C	1	0	1	0	356.092
	YER130C	YMR070W	YBR097W	1	0	1	0	353.237
	YIL036W	YML027W	YHL037C	1	0	1	0	352.46
	YJR060W	YOR344C	YNR051C	1	0	1	0	350.157
	YDR207C	YLR256W	YML054C	1	0	1	0	349.15
	YIL131C	YOR028C	YGR171C	1	0	1	0	346.396
	YGL071W	YKL043W	YDR541C	1	0	1	0	344.314
	YDL020C	YGL073W	YOR007C	1	0	1	0	339.16
	YMR042W	YOL089C	YNL050C	1	0	1	0	338.726
	YKL062W	YMR037C	YDR353W	1	0	1	0	336.75
	YCR065W	YOR028C	YDL169C	1	0	1	0	333.771
	YCR065W	YMR016C	YJR157W	1	0	1	0	333.401
	YGL071W	YKL112W	YNL243W	1	0	1	0	332.016
	YEL009C	YKL112W	YCR053W	1	0	1	0	330.156
	YEL009C	YOL028C	YBR254C	1	0	1	0	328.992
	YDL020C	YLR183C	YMR276W	1	0	1	0	326.093
	YEL009C	YGL071W	YER039C	1	0	1	0	325.368
	YEL009C	YIR018W	YKL211C	1	0	1	0	324.894
	YDR259C	YPR065W	YMR151W	1	0	1	0	323.835
	YHR206W	YLR183C	YGR015C	1	0	1	0	323.464
	YDL020C	YKL112W	YOR261C	1	0	1	0	321.613
	YKL062W	YML007W	YJL098W	1	0	1	0	319.347
	YHR006W	YML027W	YFL003C	1	0	1	0	315.25
	YDR207C	YJR060W	YOL101C	1	0	1	0	310.919
	YGL071W	YJL089W	YLR309C	1	0	1	0	305.207
	YDL048C	YER111C	YJL184W	1	0	1	0	301.374
	YLR451W	YMR070W	YKL120W	1	0	1	0	299.51
	YDR213W	YHR178W	YPL113C	1	0	1	0	296.39
	YDR043C	YNL167C	YDR536W	1	0	1	0	295.826
	YGL162W	YKL043W	YIL012W	1	0	1	0	292.188
	YER109C	YPR104C	YGR214W	1	0	1	0	291.961
	YML027W	YOR028C	YJR003C	1	0	1	0	286.378
	YDR423C	YOL028C	YDR137W	1	0	1	0	285.928
	YIL131C	YNL068C	YMR183C	1	0	1	0	285.053
	YDR026C	YHR178W	YDR221W	1	0	1	0	284.14
	YJR060W	YML027W	YNL094W	1	0	1	0	280.043
	YHR206W	YNL068C	YNL173C	1	0	1	0	277.596
	YJR060W	YML027W	YMR131C	1	0	1	0	277.375
	YKL109W	YKL112W	YPR187W	1	0	1	0	276.667
	YDR423C	YML007W	YLR043C	1	0	1	0	275.743
	YGL035C	YLR183C	YMR163C	1	0	1	0	274.855
	YDL056W	YHR178W	YNL273W	1	0	1	0	271.353
	YML027W	YOL028C	YDL218W	1	0	1	0	270.459
	YGL035C	YGL209W	YHR043C	1	0	1	0	269.857
	YNL216W	YPR104C	YDL191W	1	0	1	0	265.633
	YDR451C	YDR501W	YHR058C	1	0	1	0	264.572
	YDL106C	YHR084W	YNL043C	1	0	1	0	255.515
	YDR146C	YGL096W	YPL157W	1	0	1	0	252.787
	YGL073W	YHR084W	YLR216C	1	0	1	0	252.348
	YDL020C	YDR213W	YCL008C	1	0	1	0	248.697
	YDR501W	YIL101C	YBR073W	1	0	1	0	242.264
	YGL035C	YGL209W	YBR050C	1	0	1	0	229.407
	YGR044C	YPR065W	YIL014C-A	1	0	1	0	213.521
	YDR146C	YLR131C	YDL179W	1	0	1	0	207.84
	YBR182C	YIL101C	YBR183W	1	0	1	0	203.135
	YDR123C	YOL108C	YLR133W	1	0	1	0	191.934
	YDR146C	YGL096W	YPL158C	1	0	1	0	182.901
	YJR060W	YOR344C	YHR089C	1	0	1	0	156.589
	YDR123C	YKL043W	YJL140W	1	0	1	0	155.591
	YDR043C	YOL108C	YMR084W	1	0	1	0	149.358
	YFL031W	YGL254W	YCL043C	1	0	1	0	141.68
	YBR182C	YDR146C	YKL186C	1	0	1	0	139.102
	YDR259C	YLR183C	YNL070W	1	0	1	0	131.387
	YDR259C	YIL101C	YBR025C	1	0	1	0	130.775
	YOR363C	YPL230W	YGL205W	1	0	1	0	129.397
	YDR259C	YPR104C	YOR369C	1	0	1	0	120.186
	YBR297W	YPL202C	YBR206W	1	0	1	0	118.305
	YKL043W	YMR037C	YMR137C	1	0	0	1	469.242
	YDR463W	YKL112W	YNL267W	1	0	0	1	462.164
	YOR032C	YOR344C	YHR006W	1	0	0	1	446.476
	YDL056W	YNL068C	YDR222W	1	0	0	1	439.551
	YER111C	YMR043W	YNL297C	1	0	0	1	429.653
	YDR207C	YMR164C	YBR184W	1	0	0	1	407.343
	YBR083W	YHR084W	YOR129C	1	0	0	1	400.516
	YCR065W	YMR016C	YOL164W	1	0	0	1	394.492
	YLR183C	YML027W	YPL040C	1	0	0	1	392.791
	YHR084W	YMR043W	YFL025C	1	0	0	1	388.216
	YML027W	YOR028C	YGR134W	1	0	0	1	385.447
	YKL109W	YLR183C	YPR068C	1	0	0	1	382.107
	YBL005W	YKL112W	YNL258C	1	0	0	1	372.089
	YDR146C	YLR131C	YMR262W	1	0	0	1	369.062
	YDR501W	YFL044C	YBL025W	1	0	0	1	359.673
	YDR207C	YNL216W	YOR338W	1	0	0	1	359.669
	YML027W	YMR016C	YAR023C	1	0	0	1	358.656
	YBR083W	YHR084W	YKL095W	1	0	0	1	351.877
	YDR463W	YIR023W	YCL014W	1	0	0	1	351.04
	YHR084W	YJR060W	YDR530C	1	0	0	1	348.4
	YDL020C	YJL206C	YER143W	1	0	0	1	342.249
	YDR207C	YGL073W	YMR069W	1	0	0	1	331.987
	YFR034C	YML027W	YIL136W	1	0	0	1	311.52
	YKL062W	YMR037C	YMR169C	1	0	0	1	304.075
	YHR084W	YML027W	YDR250C	1	0	0	1	295.853
	YGL096W	YML027W	YFR020W	1	0	0	1	274.686
	YML027W	YOR344C	YDR131C	1	0	0	1	249.488
	YMR043W	YNL068C	YBR037C	1	0	0	1	230.853
	YGL096W	YML027W	YMR147W	1	0	0	1	229.89
	YBR240C	YML007W	YDR438W	0	1	1	0	414.651
	YDL170W	YML027W	YHR164C	0	1	1	0	410.999
	YDR043C	YNL068C	YAR070C	0	1	1	0	404.325
	YDL056W	YGL073W	YNL077W	0	1	1	0	403.807
	YGL073W	YML027W	YPL005W	0	1	1	0	403.451
	YDR146C	YLR131C	YNL328C	0	1	1	0	392.534
	YGL073W	YJR060W	YNL063W	0	1	1	0	387.598
	YBR083W	YOL028C	YGR039W	0	1	1	0	385.504
	YEL009C	YIR023W	YOR221C	0	1	1	0	378.008
	YDR207C	YNL216W	YPR030W	0	1	1	0	375.193
	YDR043C	YPL089C	YJL108C	0	1	1	0	374.385
	YBR083W	YJR060W	YIR018W	0	1	1	0	371.639
	YGL073W	YJR060W	YOR300W	0	1	1	0	367.325
	YHR084W	YLR183C	YFR038W	0	1	1	0	367.03
	YOR028C	YPL202C	YKL223W	0	1	1	0	363.218
	YJR060W	YML027W	YKR073C	0	1	1	0	358.733
	YBR083W	YHR084W	YKR041W	0	1	1	0	356.832
	YHR084W	YNL068C	YAL028W	0	1	1	0	354.772
	YCR065W	YEL009C	YIL164C	0	1	1	0	340.057
	YDR421W	YIR018W	YJR008W	0	1	1	0	336.735
	YML007W	YMR019W	YLL059C	0	1	1	0	336.162
	YHR084W	YKL015W	YDR506C	0	1	1	0	331.053
	YKL015W	YPL202C	YNL270C	0	1	1	0	325.821
	YDR501W	YMR043W	YJL049W	0	1	1	0	324.801
	YKR099W	YPR065W	YGL236C	0	1	1	0	324.656
	YML027W	YOR028C	YER038C	0	1	1	0	317.634
	YHR206W	YJR147W	YNL014W	0	1	1	0	315.431
	YGL096W	YMR021C	YDR058C	0	1	1	0	309.982
	YKL043W	YMR016C	YER054C	0	1	1	0	307.109
	YCR040W	YDR310C	YGL170C	0	1	1	0	306.596
	YKL043W	YML027W	YAR062W	0	1	1	0	299.142
	YOL028C	YOR028C	YLL054C	0	1	1	0	284.369
	YGL096W	YMR019W	YEL020C	0	1	1	0	279.309
	YDR259C	YJR060W	YCR106W	0	1	1	0	275.573
	YGL096W	YMR016C	YPR027C	0	1	1	0	273.318
	YKL112W	YLR131C	YGL229C	0	1	1	0	264.073
	YDR310C	YHR178W	YHR184W	0	1	1	0	260.398
	YGL096W	YLR183C	YOL072W	0	1	1	0	259.259
	YIL101C	YKL043W	YBR182C	0	1	1	0	255.013
	YGL035C	YOR028C	YPR184W	0	1	1	0	254.958
	YDL056W	YHR178W	YNL274C	0	1	1	0	254.501
	YBR182C	YGL162W	YHR080C	0	1	1	0	240.616
	YFR034C	YML027W	YFR027W	0	1	1	0	234.076
	YHR206W	YMR016C	YER150W	0	1	1	0	212.098
	YNL216W	YPR104C	YGL189C	0	1	1	0	204.078
	YDL048C	YDR451C	YHR160C	0	1	1	0	182.033
	YGL096W	YML027W	YMR146C	0	1	1	0	118.078
	YNL216W	YPR104C	YNL096C	0	1	1	0	113.44
	YMR016C	YMR164C	YOR082C	0	1	0	1	344.827
	YDR207C	YML027W	YGR043C	0	1	0	1	308.604
	YBR083W	YKL112W	YGL192W	0	1	0	1	296.338
	YDL020C	YDR213W	YCR006C	0	1	0	1	279.886
	YBR049C	YGL071W	YGL088W	0	1	0	1	234.25
	YGL096W	YPL248C	YNL073W	0	1	0	1	231.396
	YHR206W	YLR256W	YPR064W	0	1	0	1	223.225
	YHR206W	YLR183C	YGR016W	0	1	0	1	176.425
	YGR044C	YMR016C	YNL034W	0	0	1	1	325.765
	YCR065W	YMR016C	YPL280W	0	0	1	1	320.249
	YGL071W	YKL015W	YMR251W	0	0	1	1	293.174
	YDL106C	YMR019W	YIL166C	0	0	1	1	285.679
	YAL051W	YHR206W	YIL113W	0	0	1	1	216.188
	YBR083W	YHR084W	YMR232W	0	0	1	1	211.318
	YCR065W	YMR016C	YPL281C	0	0	1	1	200.663
	YDR501W	YEL009C	YDL196W	0	0	1	1	191.417
	YDR043C	YNL167C	YDR535C	0	0	1	1	184.846
	YLR183C	YML076C	YCR100C	0	0	1	1	183.132
	YGL071W	YKL015W	YLL051C	1	1	1	0	580.815
	YOL089C	YOR028C	YJR013W	1	1	1	0	565.042
	YNL216W	YPR104C	YGR033C	1	1	1	0	563.14
	YCR040W	YLR403W	YBR281C	1	1	1	0	534.284
	YER109C	YPL089C	YDR524C	1	1	1	0	531.565
	YGL071W	YKL015W	YDR264C	1	1	1	0	530.938
	YOR028C	YPL202C	YMR266W	1	1	1	0	519.636
	YCR065W	YJR060W	YDR267C	1	1	1	0	517.758
	YFL044C	YMR043W	YBR160W	1	1	1	0	517.692
	YIR018W	YLR183C	YHR103W	1	1	1	0	516.167
	YDR463W	YIR023W	YDR047W	1	1	1	0	515.991
	YDR207C	YGL162W	YPR006C	1	1	1	0	515.478
	YDR216W	YJR060W	YDL073W	1	1	1	0	513.372
	YOL028C	YPR065W	YJL052W	1	1	1	0	510.031
	YKL015W	YPL202C	YMR041C	1	1	1	0	510.002
	YEL009C	YOL028C	YNL239W	1	1	1	0	508.068
	YDR310C	YPL248C	YBR017C	1	1	1	0	507.923
	YDR207C	YKL112W	YIL033C	1	1	1	0	506.871
	YNL216W	YPR104C	YLR387C	1	1	1	0	504.808
	YCR065W	YFR034C	YDR411C	1	1	1	0	503.385
	YIR018W	YNL314W	YCL032W	1	1	1	0	503.261
	YDR310C	YEL009C	YJR027W	1	1	1	0	501.987
	YCR040W	YLR403W	YBR282W	1	1	1	0	497.272
	YBR083W	YKL112W	YBR012W-B	1	1	1	0	497.25
	YCR065W	YJR060W	YLR160C	1	1	1	0	496.412
	YDR451C	YDR501W	YHR059W	1	1	1	0	494.328
	YHR084W	YML027W	YDR251W	1	1	1	0	493.164
	YHR084W	YMR016C	YCR017C	1	1	1	0	492.964
	YMR016C	YPL248C	YAL049C	1	1	1	0	490.58
	YDR207C	YGL071W	YHL031C	1	1	1	0	489.386
	YER109C	YKL043W	YLR278C	1	1	1	0	487.889
	YGL073W	YKL043W	YOL081W	1	1	1	0	487.406
	YDR207C	YKL112W	YMR296C	1	1	1	0	486.377
	YHR084W	YLR183C	YFR037C	1	1	1	0	484.526
	YCR065W	YDR146C	YNL271C	1	1	1	0	481.682
	YLR014C	YOR363C	YDR142C	1	1	1	0	480.719
	YGL071W	YMR016C	YGR132C	1	1	1	0	480.61
	YDR207C	YKL112W	YDL193W	1	1	1	0	479.047
	YOL028C	YOR028C	YHR133C	1	1	1	0	478.217
	YDR501W	YHR084W	YGL050W	1	1	1	0	477.736
	YDR451C	YPR104C	YGL100W	1	1	1	0	476.377
	YCR040W	YKR034W	YBL018C	1	1	1	0	475.186
	YJR147W	YOR162C	YDR080W	1	1	1	0	473.855
	YGL073W	YMR037C	YGR211W	1	1	1	0	473.112
	YDR207C	YKL112W	YLR096W	1	1	1	0	471.619
	YKL020C	YLR183C	YFR002W	1	1	1	0	470.523
	YKL112W	YLR256W	YDR234W	1	1	1	0	469.864
	YFR034C	YHR084W	YMR222C	1	1	1	0	469.721
	YDL106C	YER109C	YBR238C	1	1	1	0	468.797
	YCR065W	YMR016C	YGL225W	1	1	1	0	468.272
	YNL216W	YPR104C	YHR204W	1	1	1	0	465.748
	YJR060W	YLR183C	YJL209W	1	1	1	0	464.012
	YGL071W	YKL112W	YGR231C	1	1	1	0	463.591
	YDR451C	YJR060W	YIL088C	1	1	1	0	463.182
	YDR216W	YEL009C	YBR257W	1	1	1	0	463.037
	YGL013C	YML027W	YPR170C	1	1	1	0	462.967
	YBR083W	YKL112W	YAL041W	1	1	1	0	462.792
	YDL020C	YDR213W	YCR008W	1	1	1	0	461.857
	YDR146C	YHL027W	YLR011W	1	1	1	0	460.784
	YDL056W	YLR131C	YGR125W	1	1	1	0	460.491
	YIL131C	YLR183C	YBL082C	1	1	1	0	460.445
	YMR016C	YPR104C	YER088C	1	1	1	0	458.808
	YKL112W	YML076C	YDR194C	1	1	1	0	458.286
	YEL009C	YIR023W	YOR222W	1	1	1	0	458.134
	YMR016C	YNL216W	YPL145C	1	1	1	0	458.107
	YGL073W	YLR098C	YOL137W	1	1	1	0	457.02
	YKL043W	YOR172W	YMR008C	1	1	1	0	456.011
	YDR501W	YLR183C	YBR042C	1	1	1	0	455.685
	YDR451C	YER109C	YPL067C	1	1	1	0	454.572
	YDL020C	YMR021C	YNL251C	1	1	1	0	454.054
	YCR065W	YFR034C	YDR412W	1	1	1	0	453.246
	YFL021W	YML099C	YML098W	1	1	1	0	453.218
	YDL056W	YNL068C	YDL101C	1	1	1	0	452.393
	YDR207C	YNL216W	YPR029C	1	1	1	0	451.329
	YCR065W	YOR344C	YGL223C	1	1	1	0	450.871
	YDL106C	YKL112W	YNL059C	1	1	1	0	450.358
	YHR084W	YLR183C	YHR085W	1	1	1	0	449.946
	YDR451C	YKL112W	YLR222C	1	1	1	0	449.157
	YDL056W	YKL020C	YJR051W	1	1	1	0	449.09
	YDR421W	YKL112W	YCL031C	1	1	1	0	449.009
	YKL112W	YLR098C	YKL143W	1	1	1	0	448.75
	YCR065W	YDR501W	YAR042W	1	1	1	0	448.22
	YKL112W	YML076C	YDR195W	1	1	1	0	448.115
	YIR018W	YKL015W	YML038C	1	1	1	0	446.238
	YDR310C	YGR249W	YBR041W	1	1	1	0	444.439
	YDL020C	YLR183C	YMR275C	1	1	1	0	444.204
	YKL112W	YLR183C	YAL043C	1	1	1	0	443.975
	YDR501W	YLR183C	YBR261C	1	1	1	0	443.966
	YBR083W	YHR084W	YKR031C	1	1	1	0	443.867
	YKR034W	YNL314W	YOL042W	1	1	1	0	443.807
	YKL112W	YOL028C	YNL212W	1	1	1	0	443.611
	YDL056W	YKL112W	YNL313C	1	1	1	0	441.906
	YGL071W	YKL112W	YML081W	1	1	1	0	441.828
	YDR501W	YJR060W	YFR049W	1	1	1	0	441.602
	YJL056C	YKL015W	YKL176C	1	1	1	0	441.482
	YDR451C	YDR501W	YGL159W	1	1	1	0	440.192
	YDR207C	YNL216W	YJL090C	1	1	1	0	439.227
	YKL112W	YLR183C	YNL085W	1	1	1	0	439.001
	YBR083W	YER111C	YGR152C	1	1	1	0	437.468
	YDR207C	YMR016C	YOR290C	1	1	1	0	436.68
	YDR463W	YML099C	YOL057W	1	1	1	0	436.559
	YBR240C	YPL202C	YNL333W	1	1	1	0	436.513
	YBR240C	YJR060W	YDR439W	1	1	1	0	436.318
	YKL112W	YOL028C	YDR361C	1	1	1	0	436.001
	YIR018W	YKL112W	YNL306W	1	1	1	0	435.189
	YDR451C	YKL112W	YHR078W	1	1	1	0	435.054
	YDR213W	YJR147W	YOR115C	1	1	1	0	434.865
	YER184C	YNL314W	YIR024C	1	1	1	0	434.481
	YDR207C	YHL027W	YDR284C	1	1	1	0	434.139
	YDL020C	YKL112W	YEL037C	1	1	1	0	433.164
	YDR146C	YML027W	YIR004W	1	1	1	0	431.058
	YLR183C	YML099C	YOR304W	1	1	1	0	430.149
	YFL044C	YLR014C	YER022W	1	1	1	0	430.081
	YGL071W	YKL043W	YDR542W	1	1	1	0	429.907
	YLR183C	YOL028C	YKR044W	1	1	1	0	429.155
	YBR240C	YDR451C	YGR278W	1	1	1	0	428.69
	YAL051W	YPR065W	YOR042W	1	1	1	0	427.782
	YDR207C	YKL112W	YMR297W	1	1	1	0	427.204
	YCR065W	YHR084W	YGL209W	1	1	1	0	426.816
	YDR501W	YIR018W	YDR423C	1	1	1	0	425.917
	YDR146C	YDR216W	YDL117W	1	1	1	0	425.012
	YCR065W	YDR451C	YHR132C	1	1	1	0	424.688
	YDL020C	YHL009C	YGL047W	1	1	1	0	423.036
	YHR084W	YIL131C	YLR353W	1	1	1	0	423.006
	YER130C	YHR084W	YCL056C	1	1	1	0	422.33
	YDR451C	YDR501W	YNR032W	1	1	1	0	421.707
	YLR098C	YOR028C	YJR133W	1	1	1	0	421.622
	YGL073W	YMR037C	YGR210C	1	1	1	0	420.65
	YCR065W	YPL248C	YDR277C	1	1	1	0	420.133
	YDL106C	YKR099W	YGR061C	1	1	1	0	420.069
	YAL051W	YDR253C	YLR373C	1	1	1	0	419.468
	YEL009C	YFR034C	YDR481C	1	1	1	0	419.256
	YGR249W	YNL314W	YIR016W	1	1	1	0	418.833
	YDR207C	YOR363C	YML042W	1	1	1	0	418.825
	YCR065W	YLR183C	YDL088C	1	1	1	0	418.536
	YBR033W	YIL131C	YEL015W	1	1	1	0	418.112
	YKL043W	YNL216W	YDR188W	1	1	1	0	416.612
	YGR044C	YKR099W	YBR217W	1	1	1	0	416.188
	YDL106C	YKR099W	YMR120C	1	1	1	0	415.047
	YDR216W	YKL112W	YOR057W	1	1	1	0	413.899
	YDR207C	YKL015W	YBL064C	1	1	1	0	413.354
	YDR501W	YMR019W	YPL244C	1	1	1	0	412.542
	YGL013C	YIR018W	YJL042W	1	1	1	0	412.539
	YCR065W	YDR501W	YDL107W	1	1	1	0	412.472
	YCR065W	YJL089W	YER023W	1	1	1	0	412.389
	YJL110C	YKL112W	YKR056W	1	1	1	0	411.533
	YGL073W	YNL068C	YCL059C	1	1	1	0	411.127
	YGL181W	YKL112W	YKL004W	1	1	1	0	411.058
	YCR065W	YKL020C	YPL051W	1	1	1	0	410.399
	YDL020C	YGR249W	YPR107C	1	1	1	0	408.564
	YDR451C	YML027W	YMR289W	1	1	1	0	408.131
	YDR207C	YGL073W	YLR260W	1	1	1	0	407.824
	YLR183C	YML027W	YKR089C	1	1	1	0	407.569
	YMR016C	YNL216W	YPL144W	1	1	1	0	405.826
	YLR098C	YPR104C	YLR326W	1	1	1	0	405.512
	YGL181W	YLR014C	YPR051W	1	1	1	0	404.834
	YAL051W	YOR363C	YJR071W	1	1	1	0	403.566
	YDL056W	YLR131C	YKL151C	1	1	1	0	403.497
	YKL112W	YOL028C	YNL213C	1	1	1	0	402.417
	YDR463W	YIR023W	YLR094C	1	1	1	0	402.026
	YDR310C	YEL009C	YJR029W	1	1	1	0	401.999
	YER184C	YLR403W	YNL211C	1	1	1	0	401.096
	YDL056W	YDR451C	YHR110W	1	1	1	0	401.066
	YKL032C	YPR104C	YLR166C	1	1	1	0	400.938
	YJR094C	YML027W	YGR017W	1	1	1	0	399.948
	YDL056W	YJR060W	YER072W	1	1	1	0	399.672
	YIR023W	YJR060W	YJL133W	1	1	1	0	397.714
	YCR065W	YMR016C	YKR096W	1	1	1	0	397.392
	YDR310C	YEL009C	YJR025C	1	1	1	0	393.949
	YDR451C	YOR344C	YJR124C	1	1	1	0	393.846
	YER109C	YGL073W	YFL016C	1	1	1	0	391.687
	YDL056W	YLR131C	YKL150W	1	1	1	0	389.856
	YDR146C	YIR018W	YDL224C	1	1	1	0	389.767
	YNL216W	YOR363C	YNL329C	1	1	1	0	389.661
	YIR018W	YPR104C	YCL036W	1	1	1	0	389.485
	YNL216W	YPR104C	YLR333C	1	1	1	0	388.947
	YKL032C	YPR104C	YLR167W	1	1	1	0	388.703
	YLR183C	YML027W	YKR070W	1	1	1	0	388.615
	YDR310C	YEL009C	YJR028W	1	1	1	0	388.404
	YDR310C	YEL009C	YJR026W	1	1	1	0	386.96
	YDR451C	YLR014C	YDL157C	1	1	1	0	385.987
	YHR084W	YJR060W	YDR531W	1	1	1	0	385.114
	YDL020C	YIL131C	YFR004W	1	1	1	0	384.591
	YNL216W	YPR104C	YGR034W	1	1	1	0	384.044
	YDR501W	YFL044C	YBL019W	1	1	1	0	383.457
	YIR023W	YOL089C	YDR099W	1	1	1	0	383.365
	YGR044C	YPR065W	YML055W	1	1	1	0	382.69
	YLR183C	YOR028C	YJR129C	1	1	1	0	381.932
	YDR207C	YML027W	YOL092W	1	1	1	0	381.729
	YGL071W	YML027W	YGR235C	1	1	1	0	379.491
	YGL181W	YPR104C	YGR027C	1	1	1	0	378.473
	YCR018C	YIR023W	YLL032C	1	1	1	0	378.124
	YMR037C	YPR065W	YLL027W	1	1	1	0	376.223
	YDR520C	YGL073W	YER037W	1	1	1	0	375.775
	YGL073W	YKL043W	YLR327C	1	1	1	0	375.538
	YIL131C	YNL068C	YPL116W	1	1	1	0	374.673
	YLR183C	YPR104C	YNL068C	1	1	1	0	373.379
	YCR065W	YDR501W	YPR045C	1	1	1	0	372.031
	YGR249W	YLR183C	YDR320C	1	1	1	0	369.802
	YDR043C	YMR042W	YDR434W	1	1	1	0	369.036
	YDL020C	YML027W	YGR135W	1	1	1	0	368.288
	YHR084W	YNL068C	YAL029C	1	1	1	0	366.89
	YCR065W	YJL110C	YGL156W	1	1	1	0	365.102
	YDR146C	YDR216W	YDL119C	1	1	1	0	364.873
	YJR060W	YOL108C	YER043C	1	1	1	0	364.692
	YNL216W	YPR104C	YLR388W	1	1	1	0	364.19
	YNL216W	YPR104C	YJL178C	1	1	1	0	363.547
	YDR216W	YEL009C	YBR256C	1	1	1	0	363.341
	YDL056W	YER111C	YMR179W	1	1	1	0	363.297
	YOR028C	YPR104C	YLR029C	1	1	1	0	363.071
	YNL216W	YPR104C	YKL180W	1	1	1	0	362.827
	YGR044C	YKL015W	YOL154W	1	1	1	0	362.703
	YDL056W	YKL112W	YNL312W	1	1	1	0	361.548
	YDR207C	YKL112W	YKL078W	1	1	1	0	361.047
	YFL044C	YLR183C	YDR239C	1	1	1	0	360.474
	YER169W	YLR183C	YKR062W	1	1	1	0	359.647
	YDL056W	YLR131C	YER087C-A	1	1	1	0	357.136
	YCR065W	YJL206C	YNR072W	1	1	1	0	356.983
	YDR520C	YGL073W	YER036C	1	1	1	0	356.578
	YKL043W	YML027W	YLL028W	1	1	1	0	355.739
	YDR207C	YKL112W	YLR095C	1	1	1	0	353.26
	YBL103C	YOL089C	YCR097W	1	1	1	0	352.489
	YDR451C	YML027W	YPL093W	1	1	1	0	352.206
	YGL071W	YOR344C	YPL211W	1	1	1	0	351.391
	YIL131C	YKL112W	YFL037W	1	1	1	0	350.688
	YDR501W	YNL068C	YIL131C	1	1	1	0	349.504
	YER111C	YOR028C	YGL253W	1	1	1	0	348.898
	YIL131C	YNL068C	YDR325W	1	1	1	0	348.222
	YER111C	YKL043W	YPL127C	1	1	1	0	347.853
	YIL131C	YML027W	YPL226W	1	1	1	0	347.308
	YDL056W	YLR183C	YNL154C	1	1	1	0	346.572
	YNL216W	YPR104C	YBR181C	1	1	1	0	345.733
	YGL071W	YKL112W	YNL244C	1	1	1	0	345.321
	YNL216W	YPR104C	YMR242C	1	1	1	0	344.89
	YDR451C	YLR183C	YPL172C	1	1	1	0	344.696
	YKL112W	YML027W	YOR045W	1	1	1	0	342.418
	YKL043W	YLR256W	YEL036C	1	1	1	0	340.153
	YJL056C	YKL015W	YKL175W	1	1	1	0	339.676
	YIL131C	YNL068C	YDR324C	1	1	1	0	339.426
	YDL106C	YKR099W	YLR359W	1	1	1	0	337.661
	YIL131C	YML027W	YPL227C	1	1	1	0	337.475
	YDL056W	YIL131C	YMR079W	1	1	1	0	335.12
	YIR018W	YNL314W	YCL033C	1	1	1	0	334.879
	YJR060W	YKL109W	YJL166W	1	1	1	0	334.675
	YHR084W	YNL216W	YOR343C	1	1	1	0	334.601
	YLR183C	YPR104C	YNL067W	1	1	1	0	333.55
	YEL009C	YLR451W	YJR016C	1	1	1	0	333.506
	YML027W	YPR065W	YGR124W	1	1	1	0	333.233
	YDL106C	YKL112W	YNL057W	1	1	1	0	332.825
	YNL216W	YPR104C	YPL131W	1	1	1	0	332.149
	YNL216W	YPR104C	YDR025W	1	1	1	0	331.68
	YGL073W	YKL112W	YMR200W	1	1	1	0	331.465
	YNL216W	YPR104C	YJL177W	1	1	1	0	331.172
	YDR207C	YGL073W	YLR259C	1	1	1	0	329.018
	YDL106C	YKR099W	YDR408C	1	1	1	0	327.794
	YDL056W	YER111C	YML027W	1	1	1	0	327.627
	YHR084W	YOR028C	YMR244C-A	1	1	1	0	327.523
	YDL020C	YDR213W	YCR002C	1	1	1	0	327.505
	YLR183C	YOL028C	YER148W	1	1	1	0	325.62
	YDL020C	YPL202C	YGL011C	1	1	1	0	324.716
	YDL020C	YDR213W	YCR004C	1	1	1	0	324.606
	YDR146C	YLR131C	YLR079W	1	1	1	0	323.057
	YDR043C	YEL009C	YNL065W	1	1	1	0	322.608
	YHR206W	YOR028C	YLR020C	1	1	1	0	322.219
	YFR034C	YKL109W	YDL005C	1	1	1	0	321.438
	YFL021W	YHR084W	YDR086C	1	1	1	0	321.058
	YCR065W	YOL028C	YOR008C	1	1	1	0	320.698
	YIL036W	YML027W	YHL036W	1	1	1	0	320.397
	YLR403W	YPR104C	YLR185W	1	1	1	0	319.524
	YGL071W	YML027W	YBL051C	1	1	1	0	319.5
	YML007W	YOL028C	YPL091W	1	1	1	0	319.416
	YCR065W	YDR026C	YBR035C	1	1	1	0	318.957
	YIR018W	YKL062W	YNL135C	1	1	1	0	318.95
	YOL028C	YOR028C	YGR144W	1	1	1	0	317.36
	YDL020C	YDR213W	YCL009C	1	1	1	0	317.14
	YKL109W	YOR162C	YIL043C	1	1	1	0	316.102
	YGL096W	YKL112W	YIL138C	1	1	1	0	315.609
	YNL216W	YPR104C	YLR344W	1	1	1	0	314.952
	YDL020C	YKL112W	YKL196C	1	1	1	0	313.519
	YFR034C	YGL073W	YDR165W	1	1	1	0	312.989
	YDR451C	YLR183C	YJR015W	1	1	1	0	312.558
	YDL020C	YKL112W	YKL195W	1	1	1	0	312.224
	YEL009C	YGL096W	YBL102W	1	1	1	0	311.842
	YDR310C	YKL112W	YPR054W	1	1	1	0	311.819
	YDR451C	YEL009C	YPL273W	1	1	1	0	309.862
	YGL096W	YIR023W	YGR018C	1	1	1	0	309.129
	YDL020C	YPL202C	YKL054C	1	1	1	0	308.919
	YGL035C	YGL096W	YLR241W	1	1	1	0	308.9
	YDL106C	YGL073W	YPL239W	1	1	1	0	308.406
	YDL106C	YGL071W	YEL027W	1	1	1	0	306.581
	YIL131C	YKL112W	YFL038C	1	1	1	0	305.514
	YLR098C	YML076C	YNL010W	1	1	1	0	305.226
	YDR451C	YGL096W	YPL196W	1	1	1	0	304.474
	YNL216W	YPR104C	YHR203C	1	1	1	0	304.374
	YNL216W	YPR104C	YBR084C-A	1	1	1	0	302.194
	YDL056W	YKL112W	YML012W	1	1	1	0	302.069
	YER111C	YKL185W	YNL300W	1	1	1	0	301.808
	YKL109W	YLR256W	YLR395C	1	1	1	0	301.806
	YKL112W	YPL248C	YBR212W	1	1	1	0	301.557
	YFR034C	YGL096W	YFL009W	1	1	1	0	300.922
	YBR083W	YER111C	YDL126C	1	1	1	0	300.406
	YER111C	YKL185W	YNL301C	1	1	1	0	299.623
	YCR065W	YPL202C	YLR192C	1	1	1	0	298.641
	YEL009C	YLR451W	YLR355C	1	1	1	0	298.503
	YMR043W	YNL068C	YNL058C	1	1	1	0	298.457
	YDR259C	YDR451C	YIL030C	1	1	1	0	296.581
	YLR183C	YOL028C	YKR043C	1	1	1	0	296.115
	YDL020C	YGL071W	YOR157C	1	1	1	0	295.642
	YGL096W	YKL112W	YDR405W	1	1	1	0	295.146
	YGL096W	YML027W	YAL058W	1	1	1	0	293.726
	YGR044C	YPL038W	YLR027C	1	1	1	0	293.5
	YHR206W	YPL089C	YIL040W	1	1	1	0	293.086
	YDR207C	YDR310C	YGR258C	1	1	1	0	292.927
	YGL096W	YML027W	YFR009W	1	1	1	0	291.364
	YBR049C	YGL071W	YOR044W	1	1	1	0	291.268
	YER111C	YKL112W	YLR056W	1	1	1	0	290.029
	YGL073W	YIL131C	YPL032C	1	1	1	0	288.795
	YKL062W	YMR037C	YKL085W	1	1	1	0	288.597
	YML027W	YMR016C	YPL149W	1	1	1	0	286.422
	YIL131C	YNL068C	YMR184W	1	1	1	0	286.227
	YDL056W	YDR207C	YHR153C	1	1	1	0	286.081
	YDR451C	YKL015W	YLR311C	1	1	1	0	285.841
	YCR065W	YGL096W	YCL051W	1	1	1	0	283.918
	YKL112W	YLR256W	YDR233C	1	1	1	0	283.233
	YMR016C	YPR104C	YKL156W	1	1	1	0	282.501
	YJR060W	YOL108C	YJL167W	1	1	1	0	282.091
	YER109C	YGL096W	YJL095W	1	1	1	0	281.487
	YDR216W	YGL073W	YDR071C	1	1	1	0	281.357
	YDL106C	YLR014C	YKL216W	1	1	1	0	281.141
	YBR049C	YGL071W	YGL244W	1	1	1	0	280.694
	YKL015W	YPL202C	YNL268W	1	1	1	0	280.666
	YAL051W	YOR363C	YBR187W	1	1	1	0	277.534
	YKL043W	YKL112W	YDL010W	1	1	1	0	277.499
	YHR206W	YNL068C	YNL170W	1	1	1	0	275.616
	YEL009C	YER040W	YDL198C	1	1	1	0	275.597
	YGL071W	YGL181W	YKL220C	1	1	1	0	275.35
	YDL056W	YGL096W	YJR043C	1	1	1	0	275.074
	YBR049C	YGL071W	YMR214W	1	1	1	0	274.871
	YCR065W	YGL096W	YCL052C	1	1	1	0	274.094
	YLR098C	YPR104C	YLR325C	1	1	1	0	273.714
	YCR065W	YHR206W	YLR037C	1	1	1	0	272.747
	YGL096W	YPR065W	YAR068W	1	1	1	0	272.382
	YBR049C	YLR183C	YBR170C	1	1	1	0	271.701
	YDR451C	YHR084W	YHR060W	1	1	1	0	271.063
	YDL020C	YDR213W	YCL010C	1	1	1	0	269.82
	YDL056W	YJR060W	YER071C	1	1	1	0	269.374
	YHR178W	YKL109W	YDR232W	1	1	1	0	268.693
	YIL131C	YKL112W	YNR046W	1	1	1	0	268.691
	YDR043C	YNL068C	YAR071W	1	1	1	0	268.032
	YKL032C	YLR183C	YOR253W	1	1	1	0	265.413
	YDR501W	YKR099W	YAL044C	1	1	1	0	265.119
	YGL096W	YML027W	YIL107C	1	1	1	0	265.069
	YHR084W	YKL015W	YGR107W	1	1	1	0	264.698
	YBR049C	YHR084W	YNL216W	1	1	1	0	264.129
	YGL073W	YJR060W	YNL064C	1	1	1	0	263.643
	YHR206W	YOR028C	YLR021W	1	1	1	0	263.555
	YBR049C	YIR018W	YCR042C	1	1	1	0	263.399
	YKL043W	YPR104C	YIL053W	1	1	1	0	263.018
	YCR065W	YIL036W	YDR039C	1	1	1	0	262.731
	YIL131C	YNL068C	YPL117C	1	1	1	0	262.46
	YCR106W	YDR451C	YJL124C	1	1	1	0	261.89
	YBR049C	YGL071W	YGR241C	1	1	1	0	261.763
	YCR065W	YGL035C	YHR062C	1	1	1	0	260.377
	YML027W	YMR043W	YLR273C	1	1	1	0	260.294
	YDL056W	YER109C	YMR006C	1	1	1	0	259.972
	YBR083W	YHR084W	YAR010C	1	1	1	0	259.911
	YGL071W	YLR014C	YOR021C	1	1	1	0	259.497
	YDR259C	YGL096W	YOR181W	1	1	1	0	257.049
	YFR034C	YGL096W	YNL233W	1	1	1	0	255.866
	YHR206W	YIR018W	YGR140W	1	1	1	0	255.816
	YCR065W	YOR028C	YDL168W	1	1	1	0	255.457
	YDR501W	YIR018W	YER162C	1	1	1	0	254.547
	YCR065W	YML027W	YHR107C	1	1	1	0	251.477
	YGL096W	YMR037C	YOR043W	1	1	1	0	250.811
	YBR049C	YGL071W	YJR087W	1	1	1	0	249.336
	YBR182C	YML027W	YPL176C	1	1	1	0	247.363
	YBR182C	YGL013C	YDR366C	1	1	1	0	246.428
	YGL096W	YLR183C	YOL073C	1	1	1	0	244.843
	YBR049C	YGL071W	YAL030W	1	1	1	0	244.223
	YJR060W	YPL202C	YBR089C-A	1	1	1	0	242.256
	YDR259C	YOR363C	YJL218W	1	1	1	0	242.15
	YCR065W	YDL056W	YDR113C	1	1	1	0	239.907
	YBR182C	YGL013C	YDR368W	1	1	1	0	239.285
	YHR206W	YOR028C	YBR053C	1	1	1	0	237.848
	YKL043W	YPR104C	YER056C-A	1	1	1	0	233.507
	YDR259C	YNL103W	YEL047C	1	1	1	0	230.418
	YGL096W	YKR099W	YDR019C	1	1	1	0	230.02
	YIR017C	YOL067C	YMR126C	1	1	1	0	229.904
	YDL020C	YMR016C	YOR052C	1	1	1	0	229.132
	YBR049C	YGL071W	YIL109C	1	1	1	0	228.042
	YNL216W	YPR104C	YDL133C-A	1	1	1	0	227.487
	YBR049C	YGL071W	YPR101W	1	1	1	0	226.101
	YDR043C	YHR206W	YOR274W	1	1	1	0	217.085
	YAL051W	YBR049C	YKL146W	1	1	1	0	216.797
	YBR049C	YGL071W	YHR040W	1	1	1	0	214.542
	YKL062W	YMR037C	YLL024C	1	1	1	0	212.26
	YBR049C	YJR060W	YLR032W	1	1	1	0	211.358
	YDR520C	YOR028C	YHR128W	1	1	1	0	206.082
	YFR034C	YKL109W	YDL004W	1	1	1	0	201.28
	YHR206W	YKL109W	YML088W	1	1	1	0	197.448
	YGL071W	YML027W	YBL050W	1	1	1	0	191.416
	YBR240C	YNL068C	YBR092C	1	1	1	0	185.039
	YIL131C	YOL028C	YKL157W	1	1	1	0	176.34
	YJR060W	YPL202C	YBR090C	1	1	1	0	170.159
	YGL071W	YPL089C	YML124C	1	1	1	0	154.392
	YBR049C	YGL071W	YKL081W	1	1	1	0	153.624
	YDR146C	YLR131C	YNL327W	1	1	1	0	152.257
	YFR034C	YGL096W	YFL010C	1	1	1	0	145.419
	YDR451C	YHR178W	YLR200W	1	1	1	0	126.504
	YKL062W	YOL067C	YDL192W	1	1	1	0	122.012
	YGL096W	YPR104C	YMR229C	1	1	1	0	118.399
	YDR451C	YGL096W	YPL197C	1	1	1	0	109.31
	YJR060W	YKL043W	YJL149W	1	1	0	1	484.896
	YEL009C	YOL028C	YBR255W	1	1	0	1	479.215
	YLR451W	YOL089C	YHR218W	1	1	0	1	461.558
	YDL106C	YHR084W	YJL162C	1	1	0	1	453.228
	YCR065W	YJR060W	YER107C	1	1	0	1	449.852
	YGR249W	YKL043W	YOR280C	1	1	0	1	446.889
	YER111C	YIR018W	YDR227W	1	1	0	1	445.522
	YEL009C	YMR021C	YIL116W	1	1	0	1	445.392
	YCR065W	YDR207C	YIL091C	1	1	0	1	444.665
	YBR297W	YPL202C	YBR205W	1	1	0	1	444.102
	YCR065W	YDR207C	YIL145C	1	1	0	1	442.644
	YDR501W	YOL028C	YNL261W	1	1	0	1	441.848
	YBR240C	YDR451C	YGR277C	1	1	0	1	441.395
	YIR018W	YLR451W	YML070W	1	1	0	1	440.368
	YGR249W	YML027W	YKR087C	1	1	0	1	436.017
	YGL071W	YKL015W	YDR265W	1	1	0	1	435.333
	YEL009C	YMR021C	YIL117C	1	1	0	1	435.217
	YDR423C	YOL028C	YPR048W	1	1	0	1	434.336
	YKR034W	YMR164C	YNL257C	1	1	0	1	433.127
	YML027W	YOL028C	YHR192W	1	1	0	1	430.284
	YDL020C	YDR213W	YCL002C	1	1	0	1	429.634
	YKL062W	YMR037C	YGR089W	1	1	0	1	428.604
	YGR249W	YNL314W	YDR370C	1	1	0	1	427.478
	YDR451C	YKL112W	YHR077C	1	1	0	1	424.604
	YEL009C	YLR451W	YLR356W	1	1	0	1	424.445
	YCR065W	YML027W	YHR108W	1	1	0	1	421.421
	YEL009C	YER040W	YER175C	1	1	0	1	421.152
	YDR451C	YKL112W	YGR119C	1	1	0	1	419.168
	YIR018W	YOR028C	YMR083W	1	1	0	1	418.481
	YIR017C	YJL110C	YIL038C	1	1	0	1	413.09
	YER111C	YKL043W	YPL126W	1	1	0	1	411.413
	YDR043C	YML027W	YNL217W	1	1	0	1	407.862
	YMR043W	YNL068C	YGL021W	1	1	0	1	405.395
	YDR501W	YJR060W	YBR287W	1	1	0	1	405.212
	YGR249W	YLR256W	YMR134W	1	1	0	1	402.918
	YIR018W	YPR104C	YCL037C	1	1	0	1	400.807
	YDR451C	YER109C	YPL066W	1	1	0	1	397.299
	YIR018W	YKL112W	YNL307C	1	1	0	1	390.673
	YBR240C	YCR065W	YLR005W	1	1	0	1	388.706
	YGR044C	YKL015W	YOL155C	1	1	0	1	388.497
	YKR034W	YMR164C	YNL256W	1	1	0	1	387.318
	YIR018W	YPL248C	YLR357W	1	1	0	1	384.803
	YEL009C	YGL073W	YGR161C	1	1	0	1	381.907
	YDR501W	YKL062W	YDR229W	1	1	0	1	380.199
	YER109C	YML027W	YFR034C	1	1	0	1	377.615
	YIR018W	YLR183C	YLR039C	1	1	0	1	373.646
	YDR501W	YGL073W	YDL177C	1	1	0	1	372.622
	YDR253C	YJR060W	YJL060W	1	1	0	1	369.247
	YEL009C	YOL028C	YNL240C	1	1	0	1	367.331
	YDR216W	YJR060W	YDL074C	1	1	0	1	363.679
	YDR216W	YGL073W	YLR064W	1	1	0	1	361.943
	YDR501W	YKL112W	YJL174W	1	1	0	1	361.92
	YDR501W	YKL109W	YLR038C	1	1	0	1	342.876
	YMR043W	YNL068C	YBR038W	1	1	0	1	332.326
	YJR060W	YKL112W	YFL017W-A	1	1	0	1	328.473
	YCR065W	YDR451C	YDR246W	1	1	0	1	323.978
	YGL162W	YKL112W	YPL012W	1	1	0	1	323.561
	YEL009C	YFR034C	YNL309W	1	1	0	1	317.31
	YDR216W	YKL112W	YOR056C	1	1	0	1	313.978
	YEL009C	YOR363C	YDR244W	1	1	0	1	312.969
	YDR501W	YGL073W	YDR214W	1	1	0	1	306.559
	YKL112W	YLR131C	YGL228W	1	1	0	1	285.228
	YDL020C	YDR213W	YCL007C	1	1	0	1	269.34
	YDR259C	YOR028C	YJL171C	1	1	0	1	267.989
	YHR124W	YIR017C	YOL050C	1	1	0	1	266.939
	YDR216W	YOL028C	YPR118W	1	1	0	1	264.545
	YML027W	YNL314W	YBR003W	1	1	0	1	260.33
	YEL009C	YGL096W	YBL103C	1	1	0	1	254.077
	YDR501W	YMR019W	YPL243W	1	1	0	1	247.097
	YDR259C	YPR065W	YMR150C	1	1	0	1	244.016
	YGL096W	YJL206C	YBR234C	1	1	0	1	237.757
	YDR259C	YOR028C	YFL004W	1	1	0	1	224.118
	YGL096W	YPL248C	YNL074C	1	1	0	1	223.974
	YGL096W	YJL206C	YBR235W	1	1	0	1	221.583
	YDR501W	YGL096W	YJR060W	1	1	0	1	216.029
	YDR259C	YKL043W	YJL217W	1	1	0	1	200.479
	YGR044C	YPR065W	YML056C	1	1	0	1	192.375
	YDR216W	YML027W	YNL100W	1	1	0	1	183.733
	YDR259C	YML027W	YNR067C	1	1	0	1	135.351
	YDR123C	YOL108C	YDR497C	1	1	0	1	113.656
	YJR060W	YOR344C	YMR301C	1	0	1	1	500.87
	YDR451C	YDR501W	YDL231C	1	0	1	1	493.099
	YIR018W	YMR016C	YER066W	1	0	1	1	489.141
	YDL020C	YML027W	YDR334W	1	0	1	1	488.018
	YDL106C	YML027W	YJL024C	1	0	1	1	486.977
	YDR207C	YMR016C	YOR291W	1	0	1	1	474.901
	YKL043W	YKL062W	YIL176C	1	0	1	1	456.812
	YCR065W	YDR501W	YEL058W	1	0	1	1	449.139
	YKL015W	YKL032C	YLR143W	1	0	1	1	448.206
	YBR240C	YPL202C	YNL334C	1	0	1	1	446.905
	YKL043W	YLR256W	YEL038W	1	0	1	1	436.644
	YHR084W	YML027W	YML005W	1	0	1	1	433.974
	YJR060W	YOL108C	YJL168C	1	0	1	1	433.617
	YBL103C	YDR463W	YKR004C	1	0	1	1	429.048
	YKL043W	YMR037C	YMR138W	1	0	1	1	424.71
	YAL051W	YDR501W	YHL017W	1	0	1	1	423.482
	YDR451C	YMR016C	YER087W	1	0	1	1	419.973
	YDR207C	YGL071W	YHL030W	1	0	1	1	419.379
	YDR451C	YIR018W	YPL208W	1	0	1	1	418.148
	YER109C	YMR016C	YCR024C	1	0	1	1	417.674
	YDR451C	YKL112W	YPL159C	1	0	1	1	416.67
	YDL106C	YFR034C	YNL027W	1	0	1	1	413.224
	YDR216W	YER040W	YNR006W	1	0	1	1	408.858
	YDL106C	YMR043W	YBR044C	1	0	1	1	401.506
	YGL071W	YKL112W	YGR232W	1	0	1	1	401.375
	YLR183C	YML027W	YPL039W	1	0	1	1	399.965
	YDR501W	YML027W	YGR070W	1	0	1	1	397.858
	YER111C	YMR043W	YNL295W	1	0	1	1	390.106
	YGL071W	YIR018W	YGR187C	1	0	1	1	386.21
	YKL043W	YMR016C	YDL022W	1	0	1	1	381.573
	YDR520C	YKL109W	YLR289W	1	0	1	1	374.382
	YDL020C	YHL009C	YGL048C	1	0	1	1	368.837
	YER109C	YKL043W	YIL169C	1	0	1	1	365.62
	YBR240C	YKL043W	YPR121W	1	0	1	1	358.855
	YGL013C	YPL248C	YAR002W	1	0	1	1	358.551
	YJR060W	YOR344C	YIR006C	1	0	1	1	356.946
	YIL131C	YML027W	YOR358W	1	0	1	1	352.549
	YDL020C	YGR249W	YPR108W	1	0	1	1	348.982
	YDL056W	YIL131C	YMR078C	1	0	1	1	347.169
	YIR018W	YMR016C	YAR066W	1	0	1	1	344.254
	YAL051W	YOR363C	YNL299W	1	0	1	1	337.701
	YER109C	YLR256W	YER053C	1	0	1	1	336.585
	YCR065W	YDR501W	YPR046W	1	0	1	1	334.998
	YHR084W	YLR098C	YDR310C	1	0	1	1	307.332
	YKL112W	YLR098C	YKL144C	1	0	1	1	299.456
	YBR049C	YGL071W	YIL108W	1	0	1	1	293.878
	YDL170W	YDR310C	YLR343W	1	0	1	1	293.145
	YBR240C	YKL062W	YMR051C	1	0	1	1	284.279
	YKL109W	YLR256W	YDR529C	1	0	1	1	283.571
	YJL056C	YKL109W	YHR145C	1	0	1	1	278.575
	YBR049C	YGL071W	YGL119W	1	0	1	1	276.61
	YBR049C	YGL071W	YNL161W	1	0	1	1	273.884
	YBR049C	YGL071W	YAL031C	1	0	1	1	267.135
	YML027W	YOR344C	YKL080W	1	0	1	1	266.406
	YBR182C	YER040W	YHR030C	1	0	1	1	265.779
	YBR049C	YGL071W	YDR466W	1	0	1	1	265.608
	YGL096W	YML027W	YHR182W	1	0	1	1	261.076
	YBR182C	YML027W	YPL175W	1	0	1	1	259.898
	YDL020C	YML027W	YDR333C	1	0	1	1	255.22
	YGL096W	YMR016C	YHL021C	1	0	1	1	243.232
	YBR049C	YGL071W	YLL040C	1	0	1	1	228.361
	YGL096W	YML027W	YIL106W	1	0	1	1	227.462
	YDR123C	YKL043W	YJL141C	1	0	1	1	215.492
	YDR451C	YHR178W	YLR199C	1	0	1	1	210.7
	YDR146C	YIL101C	YFL013W-A	1	0	1	1	198.931
	YGL096W	YIR018W	YMR277W	1	0	1	1	198.218
	YEL009C	YER040W	YER176W	0	1	1	1	328.333
	YBR083W	YHR084W	YNL208W	1	1	1	1	277.701
	YDL020C	YGL071W	YOR158W	1	1	1	1	273.937
	YDL020C	YGL071W	YKL145W	1	1	1	1	267.592
	YKL109W	YLR256W	YMR256C	1	1	1	1	221.983
	YBR049C	YGL071W	YPR181C	1	1	1	1	203.721
	YBR049C	YGL071W	YJR090C	1	1	1	1	201.141
	YGL071W	YML027W	YBL036C	1	1	1	1	200.838
	YHR206W	YLR131C	YNL098C	1	1	1	1	200.723
	YBR049C	YGL071W	YGL120C	1	1	1	1	198.555
	YBR182C	YGL013C	YNL236W	1	1	1	1	191.78
	YGL071W	YKL015W	YNL114C	1	1	1	1	190.226
	YBR049C	YGL071W	YPR182W	1	1	1	1	190.066
	YBR049C	YGL071W	YPR099C	1	1	1	1	189.562
	YBR049C	YHL009C	YDL161W	1	1	1	1	186.019
	YBR182C	YGL162W	YHR081W	1	1	1	1	184.756
	YBR049C	YGL071W	YOR150W	1	1	1	1	183.488
	YGL096W	YIR018W	YLR290C	1	1	1	1	182.595
	YBR049C	YLR183C	YBR171W	1	1	1	1	179.547
	YIL131C	YLR183C	YBL081W	1	1	1	1	178.622
	YBR083W	YKL112W	YBR012W-A	1	1	1	1	174.663
	YCR065W	YDR451C	YBL071C	1	1	1	1	173.706
	YHR124W	YIR017C	YOL049W	1	1	1	1	171.68
	YHR178W	YNL314W	YBR210W	1	1	1	1	169.891
	YBR049C	YGL071W	YDR465C	1	1	1	1	168.014
	YDL020C	YGL071W	YDL007W	1	1	1	1	167.835
	YGL096W	YMR037C	YGL231C	1	1	1	1	166.24
	YER169W	YIR018W	YBR036C	1	1	1	1	159.886
	YBR049C	YJL056C	YHR146W	1	1	1	1	159.551
	YDR259C	YPL089C	YNL066W	1	1	1	1	145.649
	YCR065W	YER111C	YDL185W	1	1	1	1	144.26
	YGL096W	YKL112W	YDR404C	1	1	1	1	139.474
	YGL096W	YPR104C	YMR230W	1	1	1	1	100

## Sheet: 3TFs
	Regulatory Factor				Logic (1/0 stand for the on/off states in the corresponding Venn diagram partitions)
	RF1	RF2	RF3	Target gene									Bayes Factor
	YLR403W	YNL216W	YPR104C	YDL133W	1	1	1	1	0	1	1	0	597.216
	YDL020C	YIL131C	YJR060W	YCR092C	1	1	1	1	0	1	0	0	595.456
	YKL062W	YMR037C	YOL067C	YLR277C	1	1	1	1	0	1	0	0	592.866
	YEL009C	YER109C	YGR249W	YPR058W	1	1	1	1	0	0	1	0	592.097
	YJR060W	YMR016C	YMR043W	YHR098C	1	0	1	1	0	1	1	0	591.005
	YER040W	YFL021W	YIR023W	YNL143C	1	1	1	1	0	1	0	0	585.728
	YDR463W	YFL021W	YKL062W	YBL104C	1	1	1	1	0	0	1	0	584.881
	YCR065W	YLR403W	YMR016C	YOR070C	1	1	1	1	1	0	0	0	583.675
	YDL106C	YDR253C	YJR060W	YDL058W	1	1	1	1	1	0	0	0	582.46
	YGL209W	YJR147W	YML027W	YIL115C	1	1	1	1	0	0	1	0	582.261
	YDL106C	YEL009C	YFR034C	YOR337W	1	1	1	1	0	1	0	0	581.752
	YKL062W	YLR256W	YMR037C	YOR018W	1	1	1	1	0	1	0	0	581.205
	YDL056W	YGL071W	YJR060W	YGR078C	1	1	1	1	1	0	0	0	579.26
	YCR065W	YGL071W	YLR256W	YGL160W	1	1	1	1	0	1	0	0	577.394
	YDR451C	YKL062W	YOR172W	YDR061W	1	1	1	1	1	0	1	0	576.977
	YDR207C	YKL043W	YPR104C	YER130C	1	1	1	1	1	0	0	0	575.799
	YDR501W	YEL009C	YOL028C	YER089C	1	1	1	1	1	0	0	0	575.257
	YDR451C	YJR060W	YOL028C	YGL252C	1	1	1	1	0	1	0	0	574.782
	YDL056W	YFR034C	YLR131C	YKL084W	1	1	1	1	0	1	1	0	574.782
	YAL051W	YML027W	YMR016C	YJL222W	1	1	1	1	1	0	0	0	573.914
	YKL062W	YLR098C	YOL028C	YMR119W	1	1	1	1	0	0	1	0	572.664
	YDL106C	YDR253C	YJR060W	YDL059C	1	1	1	1	0	0	1	0	572.485
	YDR043C	YDR501W	YLR183C	YIL020C	1	1	1	1	0	0	1	0	570.468
	YDL106C	YKR099W	YPR065W	YGL234W	1	1	1	1	0	1	1	0	570.101
	YDR207C	YJR060W	YKL112W	YIL031W	1	0	1	1	0	1	1	0	569.66
	YKL043W	YNL216W	YPR104C	YOL128C	1	1	1	1	1	0	1	0	569.61
	YDL056W	YIL131C	YNL068C	YDR263C	1	1	1	1	0	1	1	0	569.414
	YDL020C	YIL131C	YJR060W	YCR093W	1	1	1	1	1	0	0	0	568.912
	YKL015W	YKL043W	YPL202C	YGL071W	1	1	1	1	1	0	0	0	565.365
	YER109C	YML027W	YMR016C	YGR295C	1	1	1	1	0	1	1	0	565.222
	YBR083W	YGL071W	YHR084W	YOL105C	1	1	1	1	1	1	0	0	565.145
	YEL009C	YLR183C	YLR256W	YML076C	1	1	1	1	1	0	0	0	563.914
	YGL073W	YHR084W	YJR060W	YHR082C	1	1	1	1	0	1	1	0	563.529
	YGL013C	YIL036W	YKL062W	YGR040W	1	1	1	1	0	1	0	0	563.154
	YGL071W	YKL015W	YPL202C	YGL072C	1	1	1	1	0	0	1	0	563.141
	YER169W	YKL062W	YMR037C	YDR484W	1	1	1	1	1	0	1	0	562.89
	YDL106C	YGL071W	YGR249W	YBR081C	1	1	1	1	0	0	1	0	561.888
	YGL013C	YHR084W	YML027W	YPR171W	1	1	1	1	0	0	1	0	560.864
	YDR207C	YDR216W	YOR363C	YKR009C	1	1	1	1	0	1	0	0	560.608
	YGL073W	YHR084W	YMR037C	YBR060C	1	1	1	1	1	0	0	0	560.584
	YJR060W	YMR164C	YOR344C	YLR033W	1	1	1	1	0	0	1	0	559.852
	YDR463W	YEL009C	YIR023W	YBR043C	1	1	1	1	0	1	0	0	559.58
	YER040W	YIR023W	YNL314W	YDR090C	1	1	1	1	1	0	0	0	558.425
	YCR106W	YER040W	YML027W	YEL005C	1	1	1	1	0	1	0	0	557.916
	YIL131C	YJR060W	YKL043W	YFR018C	1	1	1	1	0	1	1	0	556.41
	YCR106W	YDR451C	YLR183C	YFL007W	1	1	1	1	1	0	1	0	555.067
	YGR044C	YLR451W	YNL103W	YLR368W	1	1	1	1	1	0	0	0	554.531
	YDR501W	YJL206C	YLR183C	YGL263W	1	1	1	1	0	1	1	0	554.015
	YDR146C	YGR044C	YHR084W	YCR018C	1	1	1	1	1	0	1	0	553.171
	YJL206C	YMR043W	YOR028C	YPL278C	1	1	1	1	0	0	1	0	551.784
	YCR065W	YEL009C	YFR034C	YNL311C	1	1	1	1	0	1	0	0	551.438
	YEL009C	YML007W	YMR043W	YGL202W	1	1	1	1	0	1	1	0	549.852
	YCR065W	YDR216W	YMR016C	YOL165C	1	1	1	1	1	0	0	0	549.181
	YDL056W	YDR463W	YOR344C	YJL139C	1	1	1	0	1	1	0	0	549.063
	YER040W	YFL021W	YOL028C	YIR005W	1	1	1	1	0	1	0	0	548.735
	YKL062W	YMR037C	YOL067C	YLR053C	1	1	1	1	0	1	0	0	548.624
	YCR065W	YML007W	YNL068C	YBL033C	1	1	1	1	0	1	0	0	548.148
	YJR060W	YMR016C	YMR043W	YHR099W	1	0	1	1	0	1	1	0	545.941
	YFR034C	YKL043W	YNL216W	YJR059W	1	1	1	1	1	1	0	0	544.89
	YDR146C	YKL112W	YPL202C	YDL035C	1	1	1	0	1	0	1	0	544.695
	YDL056W	YKL043W	YPR104C	YPL082C	1	1	1	1	1	0	1	0	541.924
	YEL009C	YKL109W	YMR016C	YPR060C	1	1	1	1	0	0	1	0	541.902
	YCR106W	YER040W	YML027W	YEL004W	1	1	1	1	0	1	0	0	541.815
	YER040W	YKL015W	YKR034W	YHR037W	1	1	1	1	0	1	0	0	541.733
	YKL043W	YLR256W	YPR065W	YEL039C	1	1	1	1	1	0	0	0	541.64
	YJR147W	YML027W	YNL068C	YOR239W	1	1	1	1	1	0	1	0	540.692
	YDR207C	YIL131C	YKL112W	YGR270W	1	1	1	1	0	0	1	0	539.876
	YEL009C	YLR183C	YPR104C	YHR019C	1	1	1	1	0	0	1	0	539.633
	YIL131C	YNL068C	YOL028C	YNL176C	1	1	1	1	0	0	1	0	539.126
	YDL056W	YER169W	YJL206C	YPL014W	1	1	0	1	1	0	0	0	538.764
	YDR423C	YML007W	YMR019W	YLL058W	1	1	1	1	0	0	1	0	537.995
	YDR501W	YIR018W	YOR028C	YDR301W	1	1	0	1	1	1	0	0	537.569
	YDR310C	YHR084W	YLR098C	YDR311W	1	1	1	1	0	1	1	0	536.709
	YGL073W	YMR016C	YOR028C	YMR081C	1	1	1	1	0	0	1	0	535.977
	YKL112W	YLR183C	YOR028C	YOL116W	1	1	1	1	1	0	0	0	535.093
	YER109C	YKL032C	YMR016C	YOR023C	1	1	1	1	1	0	0	0	535.026
	YDR026C	YML076C	YPR065W	YEL055C	1	1	1	1	0	1	0	0	534.466
	YDR451C	YDR501W	YKL109W	YDL230W	1	0	1	1	1	0	1	0	534.251
	YDR501W	YJR060W	YML027W	YER099C	1	1	1	1	1	1	0	0	533.466
	YMR016C	YOL028C	YOR028C	YJR103W	1	1	1	1	0	0	1	0	533.384
	YDR501W	YKL112W	YPR065W	YIL135C	1	1	1	1	1	0	0	0	533.061
	YBR083W	YJR060W	YMR016C	YNL282W	1	1	1	1	1	0	0	0	532.907
	YCR065W	YDL056W	YER111C	YHR149C	1	1	1	1	1	0	1	0	532.9
	YFL021W	YGL162W	YOL089C	YNL038W	1	1	1	1	1	0	1	0	532.754
	YHR084W	YML027W	YMR016C	YAR027W	1	1	1	1	0	1	1	0	532.692
	YKL043W	YOR028C	YPL202C	YKL224C	1	1	1	1	1	0	0	0	532.5
	YDR034C	YDR463W	YEL009C	YIR034C	1	1	1	1	1	1	0	0	532.192
	YNL068C	YOR032C	YOR344C	YBR133C	1	1	1	1	1	0	0	0	530.886
	YDL106C	YHR084W	YNL216W	YOL082W	1	1	1	1	1	0	0	0	530.247
	YCR065W	YDR207C	YML027W	YCL057W	1	1	1	1	0	1	1	0	529.494
	YBR083W	YGL013C	YKL185W	YLR360W	1	1	1	1	0	1	1	0	528.81
	YGL254W	YHR084W	YOL116W	YKL189W	1	1	1	1	0	0	1	0	523.534
	YDR207C	YJR060W	YKL043W	YJR120W	1	1	1	1	0	1	0	0	522.738
	YIR023W	YMR070W	YNL103W	YDR065W	1	1	1	1	0	0	1	0	522.214
	YDR501W	YKL112W	YMR019W	YPR128C	1	1	1	1	1	0	0	0	521.61
	YDR207C	YMR280C	YNL216W	YJL089W	1	1	1	1	0	1	0	0	520.917
	YGL013C	YNL216W	YPR104C	YDR470C	1	1	1	1	1	1	0	0	520.566
	YDR216W	YER040W	YLR014C	YJL023C	1	1	1	1	1	0	0	0	518.908
	YBL103C	YFR034C	YJR060W	YDR482C	1	1	1	1	1	1	0	0	518.738
	YDR049W	YDR213W	YER130C	YLR097C	1	1	1	1	0	1	0	0	518.711
	YFR034C	YHR084W	YKL112W	YIL036W	1	1	1	1	0	0	1	0	518.685
	YJL206C	YMR016C	YMR043W	YPL274W	1	1	1	1	0	0	1	0	517.98
	YDR501W	YLR183C	YML099C	YHR148W	1	1	1	1	1	1	0	0	517.4
	YFR034C	YKL043W	YNL216W	YJR058C	1	1	1	1	0	1	1	0	517.262
	YCR065W	YDR207C	YML027W	YCL058C	1	1	1	1	1	0	1	0	517.019
	YJR060W	YLR183C	YNL103W	YNL221C	1	1	1	1	1	0	0	0	516.896
	YBL103C	YGR249W	YIR018W	YDR314C	1	1	1	1	1	0	0	0	516.879
	YGR249W	YKR034W	YNL314W	YGR073C	1	1	1	0	1	1	0	0	515.794
	YDL056W	YER111C	YMR043W	YDR509W	1	1	0	1	0	1	1	0	515.742
	YDR253C	YOR028C	YPR104C	YLL007C	1	1	1	0	1	1	0	0	515.647
	YIL131C	YIR023W	YNL068C	YPR195C	1	1	1	1	0	1	0	0	514.955
	YDR146C	YGL013C	YIR018W	YIL128W	1	1	0	1	1	0	1	0	514.308
	YGL013C	YMR164C	YPR065W	YOL078W	1	1	0	1	0	1	1	0	513.314
	YBR240C	YML099C	YNL068C	YBR094W	1	1	1	1	1	1	0	0	513.247
	YIL131C	YMR043W	YNL068C	YJR091C	1	1	1	1	0	1	0	0	513.23
	YFR034C	YJR060W	YMR016C	YER017C	1	1	1	1	0	1	0	0	512.998
	YBR297W	YER169W	YPL202C	YJL067W	1	1	1	1	1	0	1	0	512.56
	YDL020C	YKL109W	YLR183C	YDR066C	1	1	1	1	1	0	1	0	512.258
	YCR065W	YHR084W	YMR016C	YCR027C	1	0	1	1	0	1	1	0	509.924
	YGL209W	YIL131C	YKR034W	YOL023W	1	1	1	1	1	0	0	0	509.317
	YDR043C	YEL009C	YLR098C	YHR022C	1	1	1	0	1	0	1	0	507.606
	YNL216W	YPR065W	YPR104C	YBR085W	1	1	1	1	1	0	1	0	507.211
	YCR065W	YNL216W	YOR028C	YOL060C	1	1	1	1	0	1	0	0	506.711
	YCR065W	YDL056W	YER111C	YHR150W	1	0	1	1	1	0	1	0	506.675
	YDL056W	YDR146C	YKL062W	YEL077C	1	1	1	1	1	0	1	0	505.844
	YFL021W	YKL062W	YML113W	YDR520C	1	1	0	0	1	0	1	1	505.688
	YDR501W	YIL131C	YML027W	YPL139C	1	1	1	0	1	1	0	0	505.684
	YIR018W	YLR256W	YML007W	YKL019W	1	1	1	1	1	0	0	0	505.477
	YIR018W	YKL043W	YMR016C	YER075C	1	0	1	1	1	0	1	0	505.408
	YCR065W	YMR016C	YNL068C	YNL041C	1	1	1	1	0	1	0	0	504.006
	YDR207C	YER169W	YIR018W	YOR386W	1	1	1	0	1	1	0	0	503.785
	YIR018W	YLR256W	YML007W	YKL020C	1	1	1	1	1	0	0	0	503.748
	YDL056W	YER109C	YHL027W	YPL241C	1	1	1	1	0	1	0	0	503.51
	YDR146C	YGL013C	YHL009C	YLR207W	1	1	0	1	1	1	0	0	503.378
	YBR083W	YHR084W	YIR018W	YAR014C	1	1	1	1	0	1	1	0	503.086
	YDR501W	YKL112W	YMR019W	YPR129W	1	1	1	1	1	1	0	0	501.347
	YAL051W	YDR253C	YOR363C	YER015W	1	1	1	0	1	0	1	0	501.097
	YER109C	YGR249W	YOR028C	YJL029C	1	1	1	1	1	0	1	0	500.841
	YBR083W	YDL056W	YHR084W	YER118C	1	1	1	1	1	1	0	0	500.828
	YJR060W	YKL109W	YKL112W	YFL018C	1	1	1	1	1	1	0	0	499.444
	YDL106C	YER111C	YIL131C	YBR163W	1	1	1	1	1	0	1	0	499.285
	YMR016C	YOL028C	YOR028C	YJR102C	1	1	1	1	1	0	1	0	498.381
	YDL056W	YER111C	YGL254W	YDR526C	1	1	1	0	1	1	0	0	498.315
	YER040W	YIR023W	YNL314W	YIR033W	1	1	0	1	1	1	0	0	498.042
	YBR083W	YHR084W	YKL043W	YNL133C	1	1	1	1	0	1	0	0	497.192
	YGR249W	YOR028C	YOR113W	YAL037W	1	1	1	1	0	0	1	0	497.062
	YDR207C	YDR501W	YHR084W	YLR114C	1	1	1	1	1	0	1	0	496.571
	YMR016C	YMR164C	YOR172W	YOR084W	1	1	1	1	0	1	0	0	496.241
	YBR083W	YHR084W	YOR028C	YMR164C	1	1	0	1	1	1	0	0	495.947
	YDR216W	YDR501W	YIL131C	YGR099W	1	1	0	1	1	1	0	0	494.876
	YAL051W	YDR253C	YGL071W	YGL237C	1	1	1	0	1	0	1	0	494.248
	YDR501W	YGL073W	YLR183C	YGR198W	1	0	1	1	1	1	0	0	493.87
	YGL073W	YKL062W	YMR037C	YNL006W	1	1	1	1	1	0	0	0	493.113
	YDR146C	YHR084W	YOR172W	YLR346C	1	1	0	1	1	0	1	0	492.38
	YCR065W	YMR016C	YNL068C	YNL040W	1	1	1	1	1	1	0	0	492.134
	YDL106C	YEL009C	YKR099W	YMR300C	1	1	1	1	1	1	0	0	491.716
	YFL021W	YJL089W	YOL028C	YKR098C	1	1	0	1	0	1	1	0	491.312
	YDR501W	YLR183C	YML099C	YHR147C	1	1	1	1	1	1	0	0	491.07
	YDL020C	YMR016C	YPL202C	YJR006W	1	1	1	1	1	0	0	0	490.295
	YDR501W	YKL112W	YPR065W	YIL134W	1	0	1	1	1	0	1	0	489.596
	YIR018W	YNL216W	YPR104C	YPR131C	1	1	1	1	1	1	0	0	489.331
	YCR065W	YKL032C	YPR065W	YIL111W	1	1	1	1	1	1	0	0	488.737
	YDR451C	YJR147W	YMR016C	YCR028C	1	0	1	1	0	1	1	0	488.147
	YAL051W	YDR253C	YMR043W	YGL201C	1	0	1	1	1	1	0	0	488.123
	YBR083W	YHR084W	YIL036W	YMR065W	1	1	0	1	1	1	0	0	488.098
	YDL020C	YGL073W	YHL009C	YKL010C	1	1	1	1	0	1	1	0	486.331
	YIL131C	YJR060W	YKL043W	YFR019W	1	0	0	1	1	1	1	0	485.674
	YEL009C	YMR016C	YMR070W	YJL011C	1	1	0	1	1	1	0	0	485.616
	YGL071W	YJR060W	YMR019W	YBR225W	1	0	1	1	0	1	1	0	485.423
	YBR083W	YHR084W	YMR021C	YDL128W	1	1	1	1	0	0	1	0	485.058
	YDR501W	YEL009C	YKR099W	YGL186C	1	1	1	1	0	1	1	0	484.36
	YBR083W	YHR084W	YMR043W	YNL053W	1	1	1	1	0	1	1	0	483.927
	YEL009C	YJR060W	YLR451W	YNL103W	1	1	1	1	0	0	1	0	483.194
	YDR501W	YML027W	YMR016C	YDL211C	1	0	1	1	0	1	1	0	482.591
	YAL051W	YDR043C	YOR363C	YBR150C	1	1	1	1	1	0	0	0	481.854
	YDR043C	YEL009C	YLR098C	YHR023W	1	1	1	1	0	1	0	0	481.69
	YKL043W	YLR451W	YML027W	YHR207C	1	1	0	1	0	1	1	0	481.44
	YLR403W	YNL216W	YPR104C	YNL163C	1	1	1	1	0	1	1	0	481.153
	YDL170W	YDR423C	YOL028C	YDL239C	1	1	0	1	1	1	0	0	480.713
	YDR207C	YIL131C	YKL112W	YGR268C	1	0	1	1	0	1	1	0	480.399
	YDR310C	YFR034C	YHR084W	YDR281C	1	1	1	1	1	1	0	0	479.758
	YFR034C	YJR060W	YOL028C	YOR162C	1	1	1	0	1	0	1	0	479.192
	YCR065W	YDL056W	YLR183C	YGR165W	1	1	1	1	1	1	0	0	479.063
	YIR018W	YKR099W	YLR183C	YKL218C	1	1	1	1	1	1	0	0	478.523
	YDR216W	YFR034C	YHL027W	YFR045W	1	1	1	1	0	0	1	0	477.493
	YIL131C	YMR043W	YNL068C	YLR131C	1	1	1	1	0	1	0	0	476.422
	YDR207C	YDR501W	YHR084W	YLR115W	1	1	1	1	1	0	1	0	475.583
	YHR084W	YIR018W	YMR070W	YFL020C	1	1	0	1	1	1	0	0	475.573
	YLR256W	YMR070W	YPR065W	YJR047C	1	1	1	1	1	0	0	0	475.329
	YDL106C	YEL009C	YOL028C	YDR486C	1	1	1	1	1	1	0	0	475.286
	YBR297W	YER169W	YPL202C	YJL068C	1	1	1	1	1	0	0	0	474.757
	YDR423C	YEL009C	YML007W	YOL117W	1	0	1	1	1	0	1	0	474.238
	YCL067C	YHR084W	YMR070W	YLR452C	1	1	0	1	0	1	1	0	472.598
	YJR060W	YLR266C	YMR019W	YLL056C	1	1	0	0	1	1	0	1	472.449
	YER109C	YJR060W	YMR016C	YPL068C	1	1	1	1	1	0	0	0	469.716
	YDL020C	YLR256W	YMR037C	YNL156C	1	1	1	1	1	0	1	0	468.422
	YKL043W	YKL062W	YMR037C	YER062C	1	1	1	1	1	0	1	0	468.119
	YIR018W	YLR451W	YPR065W	YML071C	1	1	1	1	1	1	0	0	467.628
	YDR501W	YML027W	YPR104C	YER101C	1	1	1	1	0	0	1	0	465.458
	YBR083W	YHR084W	YOR344C	YBL016W	1	1	1	1	0	1	1	0	464.507
	YBL103C	YDR451C	YML027W	YPL268W	1	1	1	1	1	0	0	0	464.175
	YDL056W	YGL071W	YJR060W	YGR079W	1	1	1	1	0	1	0	0	462.428
	YKL109W	YML027W	YNL068C	YHR001W	1	0	1	0	1	1	1	0	460.871
	YBR083W	YHR084W	YLR183C	YCR089W	1	1	0	1	1	0	0	1	460.047
	YCR106W	YGR249W	YIL036W	YMR125W	1	1	1	1	1	0	0	0	459.089
	YGL071W	YKL112W	YML027W	YDL209C	1	0	1	1	1	0	1	0	456.765
	YCR065W	YMR016C	YOR028C	YOR019W	1	0	1	1	0	0	1	1	455.916
	YBR083W	YJR060W	YNL068C	YGR230W	1	1	1	1	0	1	0	0	455.867
	YDL056W	YLR131C	YMR016C	YML004C	1	1	1	1	0	1	1	0	455.831
	YDR501W	YJR060W	YML027W	YER100W	1	1	1	1	1	1	0	0	455.382
	YJR060W	YKL043W	YMR016C	YOR098C	1	1	1	1	1	0	0	0	455.313
	YEL009C	YGL071W	YLR183C	YER040W	0	1	1	1	1	1	0	0	454.136
	YIL131C	YMR043W	YNL068C	YJR092W	1	1	1	1	0	0	1	1	453.886
	YDL056W	YER169W	YJL206C	YPL015C	1	1	1	1	0	1	0	0	451.92
	YDR146C	YGL013C	YIR018W	YIL129C	1	1	1	1	0	0	1	0	450.936
	YDL020C	YER109C	YLR183C	YER012W	1	1	1	1	1	0	1	0	449.58
	YLR451W	YOL089C	YOR032C	YOR001W	1	1	1	1	1	0	1	0	446.667
	YCR065W	YGL071W	YLR256W	YGL161C	1	1	1	1	0	1	1	0	444.431
	YDR043C	YDR501W	YLR183C	YIL019W	1	1	1	1	0	0	1	0	444.13
	YGL071W	YHR084W	YKL015W	YOR382W	1	1	1	1	1	1	0	0	443.874
	YER169W	YGL073W	YMR037C	YJR046W	1	1	1	1	1	1	0	0	443.454
	YEL009C	YLR183C	YPR104C	YHR020W	1	1	1	1	0	1	1	0	442.548
	YEL009C	YGL073W	YJR060W	YPL250C	1	1	1	1	1	1	0	0	442.46
	YDL106C	YIL131C	YMR043W	YIL077C	0	1	1	1	0	1	1	0	441.489
	YDL020C	YLR256W	YMR037C	YNL155W	1	1	1	1	1	0	0	0	441.177
	YDR207C	YJR060W	YKL185W	YDR054C	1	1	1	1	1	1	0	0	440.984
	YKL109W	YMR043W	YNL068C	YDR148C	1	1	1	0	0	1	1	0	439.676
	YCR106W	YKL043W	YLR013W	YOL166C	1	1	1	0	1	0	0	1	438.949
	YCR065W	YMR016C	YPL202C	YIR041W	1	0	1	1	1	0	1	0	437.991
	YJR060W	YML027W	YOR344C	YDL052C	1	1	1	1	0	0	1	0	437.086
	YDL056W	YDR146C	YLR131C	YJL080C	1	1	1	1	0	1	1	0	436.346
	YJR094C	YKL062W	YMR037C	YHL038C	1	1	1	0	1	0	1	0	435.743
	YFL021W	YJL089W	YOL028C	YKR099W	1	1	1	1	0	0	1	0	435.675
	YDL056W	YER109C	YKL043W	YKL198C	1	1	1	1	1	0	1	0	432.968
	YDL056W	YDR451C	YPL248C	YAR008W	1	1	1	1	0	1	1	0	432.968
	YBR083W	YHR084W	YKL038W	YGL062W	1	1	1	0	1	1	0	0	432.136
	YCR065W	YFR034C	YMR016C	YAR019C	1	0	1	1	1	0	1	0	431.723
	YDR207C	YJR094C	YMR016C	YHR014W	1	1	0	1	0	1	1	0	429.839
	YEL009C	YMR019W	YOL028C	YBR046C	1	1	1	0	1	1	0	0	427.256
	YCR065W	YMR016C	YPL202C	YIR040C	1	1	1	1	1	0	0	0	426.997
	YHR084W	YML007W	YMR043W	YFL027C	0	1	1	1	0	1	1	0	425.856
	YEL009C	YIR018W	YLR451W	YOR108W	1	1	1	1	0	0	1	0	425.311
	YBL103C	YFR034C	YJR060W	YDR483W	1	1	1	1	1	1	0	0	423.612
	YAL051W	YDR253C	YIR017C	YCR081W	1	1	1	1	0	0	1	0	423.391
	YDR423C	YMR016C	YOL028C	YOR173W	1	0	1	1	1	0	1	0	423.192
	YEL009C	YLR183C	YML076C	YPR111W	0	1	1	1	1	1	0	0	422.271
	YJL206C	YML027W	YMR043W	YOR389W	1	1	1	1	0	0	1	0	421.745
	YBR083W	YGL073W	YHR084W	YLR347C	1	1	1	1	1	0	1	0	421.639
	YDR043C	YEL009C	YNL314W	YHR071W	1	1	1	1	1	1	1	0	420.535
	YIR023W	YJR060W	YLR183C	YGR155W	1	1	1	1	1	1	0	0	419.423
	YBR083W	YER111C	YKL043W	YGL178W	1	1	1	1	1	0	1	0	419.379
	YIR023W	YOL116W	YPL075W	YKR038C	1	1	1	1	0	0	1	0	419.304
	YBR083W	YHR084W	YOL028C	YKR061W	1	1	1	1	0	1	1	0	418.937
	YDR207C	YJR060W	YKL112W	YIL032C	0	1	1	1	0	1	1	0	416.77
	YGL071W	YKL015W	YPL202C	YGL074C	1	1	1	1	0	0	1	0	416.352
	YHR084W	YOL028C	YPR065W	YER184C	1	1	1	1	0	1	1	0	415.909
	YDR146C	YKL112W	YPL202C	YDL032W	0	0	1	1	1	1	1	0	415.748
	YKL043W	YNL216W	YPR104C	YOL127W	1	1	1	1	0	1	1	0	414.433
	YBR083W	YER111C	YKL043W	YGL179C	1	1	0	1	0	1	1	0	413.899
	YCR065W	YML007W	YNL068C	YBL032W	1	1	1	1	1	1	0	0	413.097
	YIR018W	YML027W	YPL075W	YCR031C	1	1	1	1	0	0	1	0	413.032
	YDR501W	YER040W	YPR104C	YEL008W	1	1	1	1	0	0	1	0	412.882
	YFL031W	YHR084W	YIL131C	YOL031C	1	0	1	1	0	0	1	0	412.493
	YBR083W	YLR183C	YLR256W	YNR019W	1	1	1	1	0	0	0	0	410.545
	YGL071W	YHR084W	YMR016C	YMR047C	1	1	1	1	0	0	1	0	409.728
	YDR421W	YGL073W	YKL109W	YDR377W	1	1	1	1	1	0	0	0	409.72
	YHR084W	YML027W	YOL067C	YPR155C	1	1	1	0	0	1	1	0	409.425
	YDR043C	YDR146C	YDR207C	YLR012C	0	1	1	0	1	0	1	0	408.969
	YDR310C	YKL043W	YKL112W	YAL023C	1	1	1	1	1	1	0	0	407.966
	YGL071W	YGR249W	YMR164C	YGR024C	1	1	1	0	1	0	1	1	407.598
	YKL043W	YLR183C	YMR016C	YJL138C	1	1	1	1	1	0	1	0	407.268
	YGL013C	YLR013W	YOR344C	YCL074W	1	1	0	1	0	1	1	0	407.036
	YBR083W	YCR065W	YLR256W	YMR201C	1	1	1	1	1	0	0	0	406.262
	YGL162W	YKL043W	YPR065W	YBR069C	1	1	1	1	1	1	0	0	406.11
	YBL005W	YCR106W	YIL036W	YKL077W	1	1	1	1	1	0	0	0	405.767
	YDL106C	YDR207C	YGL073W	YPL240C	1	1	1	1	1	1	0	0	405.654
	YKL043W	YNL216W	YPR104C	YOR292C	1	1	1	0	1	1	0	1	405.488
	YGL071W	YJR060W	YMR019W	YBR224W	1	1	1	1	1	0	0	0	405.302
	YCR065W	YER111C	YJR060W	YMR308C	1	1	1	1	1	0	0	0	404.756
	YLR183C	YLR256W	YOL028C	YER141W	1	1	1	1	1	0	1	0	404.545
	YDR253C	YOR028C	YPR104C	YLL006W	1	1	1	0	1	0	1	0	404.412
	YJR060W	YKL015W	YMR043W	YMR253C	1	0	0	1	1	1	1	0	403.528
	YEL009C	YJR060W	YKL043W	YBR249C	1	1	1	1	1	1	0	0	401.264
	YFR034C	YHR084W	YKL112W	YIL037C	1	1	1	1	0	0	1	0	401.012
	YML027W	YMR021C	YNL068C	YCR025C	1	1	1	1	0	1	0	0	400.533
	YDR207C	YJR060W	YKL043W	YJR119C	1	1	1	1	0	1	0	0	400.298
	YGR249W	YKR034W	YNL314W	YPL122C	1	1	1	0	1	1	0	1	399.95
	YDR043C	YMR070W	YOL089C	YOL085C	1	0	1	0	1	0	1	0	399.558
	YGL071W	YIR023W	YKL015W	YEL067C	1	1	1	1	0	0	1	0	398.891
	YHR084W	YKR034W	YMR043W	YJL157C	1	1	1	1	1	0	0	0	398.475
	YNL216W	YPL075W	YPR104C	YPR080W	1	1	1	1	0	1	1	0	398.197
	YDR146C	YDR423C	YLR131C	YMR261C	1	1	1	1	1	0	1	0	397.28
	YCR065W	YDR310C	YKL043W	YOR071C	1	0	1	1	1	0	1	0	395.779
	YDL056W	YLR131C	YMR016C	YML003W	1	1	1	1	1	0	0	0	395.406
	YGL013C	YMR164C	YPR065W	YOL080C	1	1	1	1	1	1	0	0	395.155
	YBR297W	YCR065W	YMR016C	YHL050C	1	1	1	1	0	1	0	0	394.893
	YER109C	YGR249W	YKL043W	YOR063W	1	1	1	1	1	0	1	0	394.545
	YFR034C	YJR060W	YOL028C	YOR163W	1	1	1	1	0	1	0	0	394.201
	YDL106C	YIL131C	YMR043W	YIL076W	1	1	1	1	1	0	0	0	394.015
	YFL031W	YGL073W	YLR403W	YJL035C	0	1	1	1	0	0	1	0	393.729
	YEL009C	YKL043W	YMR021C	YOL152W	1	1	1	1	0	0	1	0	393.368
	YDL106C	YGL073W	YIL131C	YPR196W	1	1	1	0	1	0	0	1	392.68
	YDL170W	YIR023W	YKR034W	YBR006W	1	1	1	0	1	1	0	0	391.258
	YBR297W	YPL202C	YPR199C	YDR052C	1	1	1	1	0	1	0	0	389.962
	YDR501W	YHR084W	YOR032C	YER136W	1	1	1	1	1	1	0	1	389.177
	YCR106W	YJR060W	YOR344C	YNL232W	1	1	1	1	0	1	0	0	389.118
	YDL056W	YJR060W	YKL043W	YDR297W	1	1	1	1	1	1	1	0	388.877
	YDR421W	YGL073W	YKL112W	YLR293C	1	1	1	1	1	0	1	0	387.919
	YBR083W	YJR060W	YNL068C	YGR229C	1	1	1	1	0	1	1	0	387.699
	YLR403W	YNL216W	YPR104C	YHR021C	1	1	1	1	1	0	0	0	387.48
	YGL073W	YLR403W	YOR162C	YDR136C	1	1	1	1	0	1	0	0	386.731
	YDR423C	YML007W	YOL028C	YDR135C	1	1	1	1	1	1	0	0	386.412
	YDR451C	YEL009C	YLR183C	YPL269W	1	0	1	0	1	0	1	1	386.39
	YBR083W	YHR084W	YOR028C	YMR246W	1	1	1	1	0	0	1	0	385.965
	YIR023W	YJR060W	YLR183C	YGR154C	1	1	1	1	0	1	1	0	385.391
	YER109C	YKL109W	YLR256W	YNL052W	1	1	1	1	0	0	1	0	385.193
	YGL181W	YML027W	YPL038W	YEL073C	1	1	1	1	0	0	1	0	383.532
	YBR083W	YER040W	YFL021W	YDR210W	1	1	1	1	0	1	0	0	383.441
	YML027W	YMR016C	YPL202C	YJL223C	1	1	1	1	1	0	0	0	383.341
	YKL043W	YKL062W	YML007W	YDR261C	1	1	1	1	1	0	1	0	383.2
	YDR501W	YLR256W	YML027W	YGR248W	1	1	1	0	1	0	0	1	382.541
	YLR183C	YMR021C	YNL103W	YNL017C	1	1	0	1	0	1	1	0	382.517
	YER111C	YLR451W	YPR199C	YGR190C	1	1	1	1	1	1	0	0	381.916
	YDR207C	YDR451C	YEL009C	YDR035W	1	1	1	1	0	1	1	0	381.415
	YDL056W	YLR256W	YML027W	YGR110W	1	1	1	1	0	1	0	0	380.403
	YBR083W	YCR065W	YHR084W	YOR077W	0	1	1	0	1	1	0	0	380.386
	YDR501W	YML027W	YPR104C	YER102W	1	1	1	1	1	0	1	0	380.37
	YDL056W	YDR451C	YPL248C	YAR007C	1	0	1	1	1	1	1	0	379.831
	YDR207C	YKL043W	YPR104C	YER131W	1	1	1	1	1	0	1	0	379.735
	YER111C	YHR084W	YKL043W	YKR011C	1	1	1	1	1	1	0	0	379.184
	YDR043C	YEL009C	YGL073W	YNR069C	1	1	1	1	0	1	0	0	378.965
	YDL056W	YER111C	YPL202C	YMR279C	1	1	1	1	1	0	1	0	378.553
	YBR083W	YDL056W	YHR084W	YER120W	1	1	1	1	1	1	0	0	378.412
	YJR060W	YKL015W	YPL202C	YLL010C	1	1	1	1	0	0	1	0	378
	YKL043W	YNL216W	YPR104C	YGL030W	1	1	1	1	0	1	1	0	377.764
	YBR083W	YMR016C	YNL103W	YDR226W	1	1	1	1	0	1	0	0	377.313
	YDL048C	YIL131C	YNL068C	YPL141C	1	1	1	1	1	1	0	0	377.022
	YER109C	YKL032C	YMR016C	YOR025W	1	1	1	1	0	0	0	1	376.771
	YBR083W	YHR084W	YOR344C	YBL017C	1	1	1	1	1	0	0	0	376.46
	YIR018W	YNL216W	YPR104C	YPR132W	1	1	1	1	1	1	0	0	375.674
	YDR043C	YDR146C	YDR207C	YLR013W	1	1	1	1	0	0	1	0	375.644
	YER109C	YOL028C	YPR104C	YBL027W	1	1	1	1	0	0	1	0	375.608
	YCR065W	YDL056W	YMR043W	YOR066W	1	1	0	1	0	1	1	0	375.502
	YDR043C	YIR018W	YMR016C	YER096W	1	1	1	1	0	1	0	0	374.584
	YLR183C	YMR016C	YPL202C	YOR394W	1	1	1	1	1	0	0	0	374.42
	YDL020C	YLR403W	YOR028C	YKL026C	1	0	1	1	1	0	1	0	374.092
	YLR403W	YNL216W	YPR104C	YBR189W	1	1	1	1	1	1	0	0	373.189
	YFL031W	YFR034C	YML027W	YFR026C	1	0	1	0	1	0	1	0	372.364
	YDR213W	YLR131C	YOR363C	YBR159W	1	1	1	1	0	1	1	0	372.134
	YBR049C	YGL071W	YML027W	YER157W	1	1	1	1	0	1	0	0	372.102
	YDR501W	YEL009C	YOL028C	YER090W	1	1	1	1	0	1	0	0	371.944
	YJR060W	YKL043W	YMR016C	YOR099W	1	1	1	1	0	1	1	0	371.506
	YAL051W	YDR253C	YOR363C	YAL034W-A	1	1	1	1	0	0	0	1	371.433
	YGL035C	YGL096W	YGL209W	YPL248C	1	1	1	1	0	1	0	0	370.785
	YAL051W	YDR253C	YGL071W	YGL235W	1	1	1	1	0	1	1	0	369.598
	YMR016C	YNL216W	YPR104C	YNL302C	1	1	1	1	1	1	0	0	369.568
	YCR106W	YLR256W	YPL248C	YBR016W	1	1	1	1	1	0	0	0	369.491
	YCR065W	YLR183C	YPR104C	YBL092W	1	1	1	1	1	0	1	0	369.465
	YIL131C	YKL112W	YNL068C	YKR059W	1	1	1	1	1	0	1	0	369.452
	YER109C	YLR183C	YML027W	YER159C	1	1	1	1	0	1	1	0	368.605
	YJR060W	YOL028C	YPR065W	YPR201W	1	1	1	1	1	0	0	0	368.524
	YAL051W	YDR253C	YOR363C	YBR127C	1	1	1	1	0	1	1	0	367.859
	YDL056W	YKL043W	YPR104C	YPL081W	1	1	1	1	1	1	0	0	367.8
	YBR049C	YGL071W	YMR016C	YNL008C	1	1	1	1	1	0	0	0	367.226
	YBR049C	YCL067C	YPL248C	YDR007W	1	1	1	1	0	1	0	0	366.612
	YKL043W	YNL216W	YPR104C	YOR293W	1	1	1	1	1	1	0	0	366.268
	YJR060W	YML027W	YOR344C	YDL051W	1	1	1	1	0	0	1	0	365.875
	YDL056W	YER111C	YMR043W	YDR507C	1	1	1	1	1	0	0	0	365.77
	YEL009C	YJR060W	YLR451W	YNL104C	1	1	1	1	1	0	1	0	365.581
	YIR023W	YKL043W	YOL116W	YBL041W	1	1	1	1	0	1	1	0	365.259
	YIL131C	YNL068C	YOL028C	YNL174W	1	1	1	1	1	0	0	0	364.621
	YDL056W	YDR451C	YER111C	YPL267W	1	1	1	1	0	1	0	0	364.492
	YLR403W	YNL216W	YPR104C	YML025C	1	1	1	1	1	1	1	0	364.144
	YDR421W	YDR501W	YIR018W	YPL030W	1	0	1	1	1	0	1	1	363.927
	YDR216W	YFR034C	YHL027W	YFR044C	1	1	1	1	1	0	0	0	363.573
	YKL015W	YKL062W	YMR037C	YLL026W	1	1	1	1	0	0	1	0	361.206
	YER109C	YGR249W	YMR016C	YNL018C	1	1	0	1	0	1	0	0	360.686
	YNL216W	YNL314W	YPR104C	YKL006W	1	1	1	1	1	0	1	0	359.879
	YDR259C	YGL096W	YOR363C	YOR180C	1	1	1	1	1	0	0	0	359.85
	YHR084W	YOR344C	YPL075W	YDR240C	1	0	1	1	1	1	1	0	359.351
	YKL043W	YML027W	YMR016C	YIR042C	0	1	0	1	1	1	1	0	358.87
	YBR083W	YGR249W	YHR084W	YJL145W	1	1	1	1	1	0	1	0	358.468
	YDL020C	YDR207C	YKL112W	YBR284W	0	0	1	1	1	1	1	0	358.048
	YDR207C	YHR206W	YOR113W	YLL019C	1	1	1	1	0	1	0	0	357.736
	YGL096W	YGR249W	YKL112W	YBR129C	1	1	1	1	1	0	0	0	357.22
	YLR403W	YNL216W	YPR104C	YNL162W	1	1	1	1	1	1	0	0	356.901
	YDR310C	YIL131C	YNL068C	YFR023W	1	1	1	1	0	0	1	0	356.553
	YCR065W	YDR310C	YML027W	YOR255W	1	1	1	1	0	1	1	0	356.449
	YJR060W	YKL043W	YML027W	YJL151C	1	1	1	0	0	1	1	0	356.055
	YJR060W	YOR344C	YPR104C	YKR057W	1	1	1	1	1	0	1	0	355.928
	YDR123C	YFR034C	YJR060W	YJL119C	1	1	1	1	1	0	0	0	355.664
	YDR259C	YOL028C	YOR028C	YLL053C	1	1	1	1	0	1	0	0	355.386
	YDL106C	YDR081C	YOR172W	YLR046C	1	1	1	1	0	1	0	0	354.596
	YDR207C	YKL015W	YPL202C	YLR052W	1	1	1	1	1	1	1	0	354.11
	YBR083W	YHR084W	YMR043W	YGL032C	0	1	1	0	0	1	1	0	354.062
	YBR049C	YGL071W	YML027W	YOR336W	1	1	1	1	0	1	0	0	353.736
	YCR065W	YDR207C	YGL096W	YPL161C	1	1	1	1	0	1	0	0	353.604
	YBL103C	YHR124W	YMR043W	YDL044C	1	1	1	1	0	1	0	0	353.216
	YGL096W	YMR021C	YPR065W	YNL097C	1	1	1	1	1	0	0	0	352.896
	YGL096W	YML027W	YMR016C	YKL090W	1	1	1	1	1	0	0	0	352.671
	YJL206C	YML027W	YMR043W	YOR388C	0	0	1	1	0	1	1	1	352.519
	YBR049C	YDL020C	YNL216W	YEL023C	1	1	0	1	0	1	0	0	352.349
	YBR240C	YJR060W	YOR344C	YER060W-A	1	0	1	1	0	1	1	1	352.288
	YDR253C	YJR060W	YNL103W	YLR092W	1	1	1	1	1	0	1	0	352.216
	YBR049C	YGL071W	YLR256W	YIR003W	1	1	0	1	0	1	1	0	351.401
	YLR403W	YNL216W	YPR104C	YGR118W	1	1	1	1	1	1	0	0	351.04
	YDR146C	YDR451C	YKL062W	YBL108W	1	1	0	1	0	1	1	0	350.505
	YGL013C	YGL071W	YLR131C	YHL013C	1	1	0	1	0	1	1	0	349.894
	YHR206W	YKL043W	YMR016C	YER154W	1	1	1	1	0	0	1	0	348.768
	YBR182C	YPL089C	YPL202C	YGL261C	1	1	1	1	0	1	0	0	348.58
	YDR310C	YKL109W	YKL112W	YGR059W	1	1	1	1	1	0	0	0	348.274
	YBR240C	YLR183C	YNL314W	YOR143C	1	1	1	1	1	1	0	0	347.107
	YNL068C	YOR032C	YOR344C	YBR135W	1	1	1	1	1	0	1	0	346.998
	YDR123C	YGL096W	YML027W	YCR057C	1	1	1	1	0	0	1	0	346.234
	YDL020C	YDR501W	YKL112W	YGL195W	1	1	1	1	1	0	1	0	345.869
	YGL096W	YKL112W	YNL314W	YOL076W	1	1	1	1	1	0	0	0	345.633
	YDR501W	YGL096W	YIR023W	YGR120C	1	1	1	1	1	1	0	0	345.337
	YCR106W	YDR216W	YGR249W	YER133W	1	1	1	1	0	1	1	1	345.277
	YBR049C	YDL056W	YGL071W	YOR075W	1	1	1	1	1	0	1	0	344.528
	YDR043C	YMR070W	YOL089C	YOL084W	1	1	1	1	1	0	0	0	343.935
	YDR501W	YHR206W	YMR016C	YHR002W	1	0	1	1	0	1	1	0	343.289
	YFR034C	YGR249W	YPL089C	YKR103W	1	1	0	1	0	1	0	0	343.178
	YLR183C	YML099C	YOR028C	YKL107W	1	1	1	1	1	0	1	0	343.176
	YGL073W	YKL062W	YMR037C	YNL007C	1	1	1	1	0	0	1	0	342.871
	YHR206W	YLR256W	YMR016C	YOR349W	1	1	1	1	0	0	1	0	342.502
	YFR034C	YJL110C	YLR131C	YGL133W	1	1	1	0	0	1	1	0	342.047
	YBR083W	YJR060W	YMR016C	YNL283C	1	1	1	1	1	1	0	0	341.79
	YCR065W	YNL216W	YOR028C	YOL059W	1	1	1	1	1	1	1	0	340.031
	YEL009C	YJR060W	YOR344C	YBR144C	0	1	0	0	1	1	1	0	339.928
	YLR403W	YNL216W	YPR104C	YGR117C	1	1	1	0	1	0	1	0	339.365
	YBR049C	YGL071W	YHR178W	YPR076W	1	1	1	1	0	1	0	0	338.539
	YGL096W	YIR023W	YML027W	YFR011C	1	1	1	1	0	1	1	0	338.351
	YKL043W	YLR256W	YNL216W	YMR015C	1	1	1	1	1	0	1	0	338.095
	YDR216W	YDR259C	YOR028C	YLR125W	1	1	0	1	1	0	1	0	337.916
	YKL062W	YLR098C	YOL028C	YMR119W-A	1	1	1	1	1	0	0	1	337.593
	YBR049C	YBR182C	YGL071W	YNL115C	1	1	1	1	1	0	0	0	337.58
	YEL009C	YER111C	YKL043W	YBR162C	1	1	1	1	1	0	1	0	337.135
	YBR182C	YGL035C	YHR206W	YCR073C	1	1	1	1	0	1	0	0	336.665
	YBR049C	YGL071W	YLR183C	YIL022W	1	1	1	1	0	1	1	0	336.312
	YDL020C	YGL073W	YJR060W	YBR049C	1	1	1	1	1	0	0	0	334.974
	YGL035C	YGL209W	YPR104C	YLL043W	1	1	1	1	1	0	1	0	334.028
	YFL031W	YGL073W	YLR403W	YJL034W	1	1	1	1	1	0	1	0	333.997
	YDR216W	YDR451C	YKL112W	YLR330W	1	1	1	1	1	0	1	0	333.756
	YJR060W	YOR032C	YOR344C	YJR139C	1	1	1	1	0	1	1	0	332.824
	YHR206W	YKL015W	YPL202C	YFR024C-A	1	1	1	1	0	0	1	0	332.044
	YDR043C	YNL167C	YPL202C	YDR534C	0	0	1	0	1	1	1	1	331.527
	YDL048C	YDR451C	YHR178W	YIL159W	1	1	1	1	1	0	0	0	331.325
	YBR049C	YDR207C	YGL071W	YMR281W	1	1	1	1	0	1	1	0	331.31
	YBR049C	YGL071W	YLR098C	YPL182C	1	1	1	0	1	0	1	0	330.854
	YBR049C	YGL071W	YLR098C	YPL180W	1	1	0	1	0	0	1	0	330.008
	YDR501W	YGL071W	YGL096W	YOL160W	1	1	1	1	1	0	0	0	329.859
	YBR182C	YDR146C	YGL013C	YML111W	1	1	1	1	1	1	0	0	329.632
	YCR065W	YLR403W	YPR104C	YDL130W	1	1	1	1	1	0	1	0	329.005
	YGL073W	YHR206W	YMR037C	YKL037W	0	1	1	1	0	0	1	0	328.853
	YDL020C	YDR207C	YKL112W	YBR283C	1	1	1	1	1	1	0	0	328.656
	YBL103C	YEL009C	YOL028C	YLR049C	1	1	1	1	1	0	1	0	328.623
	YCR065W	YDR501W	YLR183C	YDL175C	1	0	1	1	0	1	1	0	328.604
	YBR049C	YGL071W	YMR016C	YOR048C	1	1	1	1	1	0	0	0	327.587
	YHR084W	YKL032C	YKL038W	YKR076W	0	1	1	0	1	1	1	0	327.356
	YER109C	YMR016C	YNL216W	YJL026W	1	1	1	1	0	0	1	0	327.243
	YDR043C	YDR259C	YMR016C	YOR050C	1	1	0	1	0	1	1	0	327.239
	YDR146C	YHR206W	YKL062W	YIL050W	1	1	0	1	0	1	1	0	326.564
	YJR060W	YKL109W	YLR256W	YHR001W-A	1	1	1	1	1	1	1	0	325.148
	YHR124W	YHR206W	YML007W	YPL202C	1	1	1	0	1	1	0	0	324.816
	YBR049C	YGL071W	YGL073W	YDR313C	1	1	1	1	1	0	0	0	324.657
	YIR018W	YLR403W	YPR104C	YPL090C	1	1	1	1	0	0	1	0	323.949
	YBR049C	YGL071W	YPL202C	YNL090W	1	1	1	1	1	0	1	0	323.214
	YBR049C	YGL071W	YLR183C	YIL023C	1	1	1	1	0	0	1	0	322.825
	YGL073W	YMR037C	YPL075W	YKL152C	1	1	1	1	1	1	0	0	322.778
	YGL073W	YHR084W	YJR060W	YHR083W	1	0	1	0	1	0	1	0	322.681
	YGL073W	YML027W	YOL089C	YLR050C	1	1	1	1	0	1	0	0	322.002
	YBR049C	YDR451C	YGL071W	YBR236C	1	1	1	1	0	1	1	0	321.688
	YBR033W	YGL096W	YOR028C	YJR132W	1	1	1	1	1	1	0	0	321.676
	YGL013C	YGR044C	YOR028C	YKL132C	1	0	1	1	0	1	1	0	321.522
	YDR310C	YHR206W	YKL109W	YJR078W	1	1	0	1	0	1	1	0	321.438
	YGL035C	YIR017C	YPL248C	YDL151C	1	1	1	1	0	0	1	0	321.312
	YKL062W	YMR037C	YPL075W	YCL040W	1	1	1	1	1	1	1	0	321.12
	YHR124W	YKL043W	YPL248C	YDL036C	1	1	1	1	1	1	1	0	320.84
	YDR146C	YGR044C	YKL062W	YML125C	1	1	1	1	1	0	1	0	320.826
	YDR123C	YEL009C	YMR070W	YNL130C	1	1	1	1	0	1	0	0	319.425
	YDR501W	YJR060W	YLR256W	YGR049W	1	1	1	1	0	1	0	0	318.818
	YBL103C	YKL032C	YLR183C	YKL067W	1	1	1	1	1	1	1	1	317.637
	YGL254W	YKR034W	YNL314W	YDL206W	1	0	1	0	1	0	1	0	315.858
	YGL096W	YHR206W	YMR016C	YNL234W	1	0	1	1	0	1	1	0	314.968
	YBR049C	YGL071W	YJR060W	YML120C	1	1	1	1	1	0	0	0	314.831
	YBR049C	YGL071W	YMR043W	YKR069W	1	1	1	1	1	0	0	0	314.676
	YBR049C	YDR451C	YGL071W	YBR237W	1	0	1	0	1	1	0	0	314.647
	YDL020C	YDR463W	YLR403W	YKL161C	1	1	1	1	0	0	1	0	314.05
	YAL051W	YDR253C	YOR363C	YBR214W	1	1	1	1	0	0	1	0	312.863
	YER109C	YOL028C	YPR104C	YBL028C	1	1	1	1	1	1	0	0	312.731
	YIR018W	YKL112W	YLR183C	YNR036C	1	1	1	1	1	1	1	0	312.611
	YBR049C	YGL071W	YHR084W	YMR182C	1	1	1	1	1	0	1	0	312.56
	YHR124W	YKL043W	YPL248C	YDL034W	1	1	1	1	0	0	1	0	312.535
	YBR049C	YDR421W	YGL071W	YPR026W	1	1	0	0	1	1	0	0	311.305
	YBR049C	YDR207C	YGL071W	YPR164W	1	1	1	0	1	0	0	0	311.059
	YDR501W	YIR018W	YOR028C	YDR300C	1	1	1	1	1	1	0	0	310.824
	YEL009C	YER111C	YKL043W	YBR162W-A	1	1	1	1	1	0	1	0	310.611
	YGL073W	YHR206W	YJL110C	YBR169C	1	1	0	1	0	1	1	0	310.552
	YEL009C	YJR060W	YOR344C	YBR145W	1	1	1	0	0	1	1	0	310.078
	YEL009C	YMR019W	YOL028C	YBR047W	1	1	1	0	1	0	1	0	309.703
	YBR182C	YGL035C	YHR206W	YCR073W-A	1	1	1	1	1	1	0	0	309.28
	YGR249W	YIR018W	YMR043W	YGR168C	1	1	1	1	0	1	0	0	309.263
	YFL031W	YHR084W	YIL131C	YOL030W	1	1	1	1	1	1	0	0	308.83
	YCR065W	YDR421W	YLR403W	YHR140W	1	1	1	1	0	0	1	0	307.635
	YBR083W	YBR182C	YHR084W	YBL037W	1	1	1	0	1	1	0	0	307.17
	YBR049C	YGL071W	YLR256W	YIR002C	1	1	1	1	0	0	1	0	306.413
	YBR049C	YGL071W	YLR183C	YDR257C	1	1	1	1	1	0	1	0	305.544
	YGL035C	YGL209W	YMR016C	YDR516C	1	0	1	1	1	0	1	0	304.616
	YER169W	YGL073W	YMR037C	YJR045C	1	1	1	1	0	1	0	0	304.359
	YGL013C	YGL071W	YLR131C	YHL012W	1	1	1	1	1	1	0	0	304.273
	YDR043C	YGL035C	YKL043W	YEL066W	1	1	1	1	1	1	0	0	303.554
	YHR084W	YOL028C	YPR065W	YER185W	1	0	1	1	1	1	0	0	303.06
	YBR049C	YDL020C	YNL216W	YEL022W	1	1	1	1	1	0	1	0	303.011
	YDR207C	YKL015W	YPL202C	YLR051C	1	1	1	1	1	0	0	0	302.551
	YKL109W	YMR016C	YOL028C	YDL205C	1	1	0	1	1	0	0	0	301.583
	YDR310C	YHR206W	YKL109W	YJR079W	1	1	1	1	1	0	1	0	301.323
	YBR049C	YDR501W	YGL071W	YGR147C	1	1	1	1	1	0	1	0	298.39
	YBR083W	YHR084W	YIR018W	YBR200W	1	1	1	1	0	1	1	0	297.762
	YGL096W	YMR016C	YOL028C	YDL242W	1	0	1	1	1	0	1	0	297.282
	YDR026C	YDR501W	YHR178W	YDR219C	1	0	1	1	1	0	1	0	295.579
	YBR083W	YHR084W	YMR043W	YDR461W	0	1	0	1	1	1	1	1	293.883
	YBR083W	YKL043W	YNL216W	YNL144C	1	0	1	0	1	0	0	1	293.836
	YGL071W	YJR060W	YMR019W	YBR222C	1	1	1	1	1	1	0	0	293.589
	YGR044C	YPL248C	YPR065W	YGL134W	1	1	0	1	0	1	1	0	293.248
	YBR049C	YGL071W	YML027W	YMR221C	1	1	1	1	1	0	1	0	293.114
	YDL106C	YGR044C	YPR065W	YPL130W	1	1	1	1	0	0	1	0	291.336
	YCR065W	YGL096W	YMR016C	YNL293W	1	1	1	0	1	0	1	0	290.67
	YDR423C	YHR206W	YML007W	YOR208W	1	1	1	1	1	1	0	0	290.211
	YGL096W	YML027W	YMR016C	YKL091C	1	1	1	1	1	0	0	0	289.899
	YGL096W	YGR249W	YLR183C	YNL051W	1	1	1	1	1	0	1	0	287.766
	YGL073W	YKL062W	YMR037C	YHR104W	1	1	1	1	0	0	1	0	286.989
	YGL096W	YJR060W	YPR065W	YJL012C	1	1	1	1	1	1	0	0	286.639
	YBR049C	YGL071W	YOL067C	YDR323C	1	1	0	1	1	0	0	0	284.181
	YDR259C	YMR016C	YOR028C	YOR047C	1	1	1	1	1	1	0	0	283.85
	YDL020C	YGL073W	YHL009C	YKL009W	1	1	1	1	0	0	1	0	282.012
	YDL020C	YDR520C	YKR064W	YBR137W	1	1	1	1	1	0	1	0	281.007
	YDR253C	YJR060W	YNL103W	YLR303W	1	1	1	1	0	1	1	0	278.336
	YDR146C	YIR018W	YLR013W	YFL065C	1	1	1	1	0	0	1	0	277.566
	YDL020C	YDR259C	YPR065W	YMR239C	1	1	1	1	1	0	0	0	275.105
	YCR065W	YDR310C	YML027W	YOR254C	1	1	1	1	0	1	0	0	273.99
	YFL021W	YKL020C	YML027W	YDR495C	1	0	0	1	1	1	0	1	273.658
	YBR182C	YJL110C	YMR016C	YKR106W	0	0	1	1	0	1	1	1	271.756
	YDL056W	YER111C	YKL185W	YMR306C-A	0	1	0	1	0	1	1	1	269.822
	YCR065W	YLR183C	YPR104C	YBL093C	1	1	1	1	0	1	1	0	266.026
	YDR207C	YHR206W	YOR113W	YLL020C	1	1	1	1	0	1	1	0	263.306
	YEL009C	YJR060W	YKL043W	YBR250W	0	1	0	1	0	1	1	0	263.238
	YDR310C	YFR034C	YML027W	YFL010W-A	1	1	1	1	1	1	1	0	262.843
	YBR083W	YDR081C	YKL112W	YDR463W	1	1	1	1	1	0	1	0	261.885
	YER111C	YHR206W	YJR147W	YPR009W	1	1	1	1	1	1	0	0	261.675
	YGL096W	YKL043W	YNL216W	YDR186C	1	1	1	1	1	1	0	0	261.091
	YDR207C	YJR060W	YKL185W	YDR055W	1	1	1	1	1	0	1	0	260.399
	YHR206W	YKL043W	YMR016C	YER153C	0	0	1	1	1	0	1	0	259.703
	YBR049C	YGL071W	YKL112W	YOR116C	1	1	1	1	1	0	1	0	258.361
	YDR501W	YML027W	YOL089C	YER135C	1	1	1	1	1	0	0	0	257.684
	YCR106W	YLR256W	YPL248C	YBR015C	1	1	1	1	1	1	1	0	256.183
	YDR259C	YHR206W	YKL109W	YLR296W	0	0	1	1	0	1	1	0	255.375
	YCR065W	YDR421W	YLR403W	YHR139C-A	0	0	0	1	0	1	1	1	253.984
	YDL056W	YIL131C	YNL068C	YMR215W	1	1	1	1	0	1	1	0	249.706
	YER111C	YHR084W	YKL043W	YKR013W	1	1	1	1	1	1	1	1	249.393
	YDL170W	YHL027W	YOL108C	YDR129C	1	1	1	1	1	0	1	0	248.352
	YDL020C	YGL073W	YJR060W	YBR051W	0	0	1	1	0	1	1	0	247.959
	YBR182C	YJL110C	YMR016C	YKR105C	0	0	1	1	1	0	1	0	247.18
	YDR123C	YOR028C	YPL202C	YLR034C	1	1	1	1	1	1	0	1	245.005
	YGL073W	YGL096W	YPL075W	YCL050C	1	1	1	1	1	0	1	0	244.572
	YLR403W	YNL216W	YPR104C	YML024W	1	1	1	1	1	1	0	0	237.196
	YGL035C	YGL209W	YPL248C	YDR009W	0	1	0	1	1	1	0	0	236.215
	YBR049C	YDL056W	YGL071W	YOR074C	1	1	0	1	1	0	0	0	235.332
	YBR049C	YDR421W	YGL071W	YPR025C	1	1	1	1	0	1	1	0	232.007
	YGL096W	YMR016C	YOL028C	YDL243C	1	1	1	1	1	1	0	0	231.131
	YBR049C	YDR207C	YGL071W	YOL006C	1	1	1	1	0	1	1	0	230.838
	YDR043C	YGL096W	YPL248C	YBR018C	0	1	0	0	1	1	0	0	230.349
	YBR049C	YDL056W	YHL009C	YDL164C	1	1	1	1	1	1	1	0	228.172
	YBR049C	YDL020C	YGL071W	YJL002C	1	1	1	1	1	1	1	0	227.789
	YGL013C	YIR018W	YKL062W	YHR087W	0	1	0	1	0	1	1	0	223.723
	YLR403W	YNL216W	YPR104C	YHR021W-A	1	1	1	1	1	1	1	0	223.584
	YLR403W	YNL216W	YPR104C	YMR143W	1	1	1	1	0	1	1	0	222.312
	YLR403W	YNL216W	YPR104C	YML026C	1	1	1	1	1	1	0	0	219.883
	YDL056W	YER109C	YML027W	YNL031C	1	1	1	1	1	0	0	0	216.255
	YGR249W	YML027W	YPR104C	YMR194W	1	1	1	1	1	1	0	0	216.031
	YBR049C	YGL071W	YGL096W	YOL004W	1	1	1	1	0	1	1	0	213.611
	YBR083W	YER111C	YHR084W	YPL163C	1	1	1	1	1	1	1	1	213.239
	YKL043W	YNL216W	YPR104C	YGL031C	1	1	1	1	1	1	1	0	212.329
	YLR403W	YNL216W	YPR104C	YMR142C	1	1	1	1	1	1	0	0	211.002
	YDR123C	YEL009C	YMR070W	YNL129W	1	1	1	1	0	1	0	0	211.001
	YGR249W	YIL131C	YML027W	YBL056W	1	1	1	1	1	1	0	0	210.944
	YBR049C	YDR216W	YKL112W	YDR028C	1	1	1	1	1	0	1	0	209.753
	YBR049C	YNL068C	YNL314W	YGL183C	0	1	0	0	1	0	1	0	207.036
	YDL056W	YER111C	YLR183C	YBL002W	1	0	1	1	1	0	1	0	205.073
	YBR049C	YDL020C	YGL071W	YJL001W	1	1	1	1	1	0	1	0	204.467
	YBR049C	YDR026C	YGL071W	YFL005W	1	1	1	1	1	1	1	1	203.579
	YMR016C	YOR032C	YOR344C	YHR005C-A	1	1	1	1	1	0	1	0	202.274
	YNL216W	YNL314W	YPR104C	YKL006C-A	1	1	1	1	1	1	1	1	199.19
	YGL096W	YIR023W	YML027W	YFR012W	0	0	1	1	0	1	1	0	198.684
	YDL056W	YER111C	YLR183C	YBL003C	1	1	1	1	1	0	0	0	194.442
	YBR049C	YGL071W	YMR016C	YOR187W	1	1	1	1	1	1	1	1	192.217
	YGL096W	YHR206W	YMR016C	YNL235C	1	1	1	1	1	1	0	0	192.1
	YDL056W	YER109C	YML027W	YNL030W	1	1	1	1	1	0	0	0	191.681
	YLR403W	YNL216W	YPR104C	YBR188C	1	1	1	1	1	1	1	1	190.49
	YAL051W	YGL096W	YOR363C	YJR069C	1	1	1	1	1	0	0	0	189.59
	YBR049C	YGL071W	YML027W	YER156C	1	1	1	1	1	1	1	1	188.599
	YBL103C	YFL031W	YNL314W	YDR519W	1	1	1	1	1	1	1	1	188.031
	YBL005W	YDR207C	YKL112W	YHR064C	1	1	1	1	1	0	0	0	185.431
	YBR182C	YKL043W	YPR104C	YDL060W	1	1	1	1	1	1	0	0	182.496
	YBR049C	YCR106W	YDR253C	YER049W	1	1	1	1	1	0	1	0	181.705
	YDR259C	YHR206W	YKL109W	YLR295C	1	1	1	1	0	0	1	0	181.384
	YGR249W	YIL131C	YML027W	YBL057C	1	1	1	0	1	1	0	1	178.809
	YDR123C	YFR034C	YJR060W	YJL117W	1	1	1	1	1	1	0	0	178.44
	YBR182C	YMR016C	YPL089C	YGL259W	0	0	1	0	0	0	1	1	178.017
	YBR049C	YDL020C	YGL071W	YIL075C	1	1	1	1	1	0	0	0	177.664
	YCR065W	YGL096W	YIL131C	YKL069W	1	1	1	1	1	1	1	1	176.219
	YGL096W	YOR363C	YPR065W	YOL147C	1	1	1	1	1	1	1	1	175.742
	YDL106C	YMR037C	YNL068C	YDR033W	1	1	1	1	0	0	1	0	175.669
	YBR049C	YDL020C	YGL071W	YDL140C	1	1	1	1	0	0	1	0	175.352
	YEL009C	YML027W	YOL028C	YDR341C	1	1	1	1	1	0	0	0	174.406
	YBR049C	YBR182C	YGL071W	YNL113W	1	1	1	1	0	0	1	0	174.111
	YBR049C	YGL071W	YKL062W	YML129C	1	1	1	1	0	0	1	0	173.788
	YCR065W	YGL096W	YMR016C	YNL294C	1	1	1	1	1	0	0	0	173.698
	YBR049C	YGL071W	YML027W	YOR335C	1	1	1	1	0	1	0	0	173.373
	YDR123C	YNL216W	YPR104C	YLR447C	1	1	1	1	0	0	1	0	172.654
	YDR259C	YHR206W	YKL109W	YLR294C	1	1	1	1	0	1	0	0	172.329
	YDR123C	YNL216W	YPR104C	YLR448W	1	1	1	1	0	0	1	0	171.704
	YER040W	YHR206W	YIR023W	YLR257W	1	1	1	1	0	0	1	0	170.978
	YBR049C	YDR207C	YGL071W	YPR163C	1	1	1	1	1	0	0	0	169.685
	YBR049C	YGL071W	YMR043W	YKR068C	1	1	1	1	0	1	0	0	169.564
	YHR178W	YIL131C	YML027W	YHR183W	1	1	1	1	0	0	1	0	169.155
	YBR182C	YGL071W	YPL089C	YLR390W-A	1	1	1	1	0	1	0	0	168.937
	YGL162W	YHR178W	YOR028C	YPL062W	0	0	0	0	0	0	1	1	168.628
	YDR146C	YHR206W	YKL062W	YIL051C	1	1	1	1	1	0	0	0	168.178
	YCR065W	YKL043W	YKL112W	YDL012C	1	1	1	1	1	0	0	0	168.116
	YBR049C	YGL071W	YML027W	YJR086W	1	1	1	1	0	1	0	0	167.953
	YBR049C	YGL071W	YJR060W	YML119W	1	1	1	1	1	1	0	0	167.079
	YDR123C	YDR207C	YKL185W	YJL152W	1	1	1	1	0	1	0	0	166.679
	YBR049C	YGL071W	YML027W	YJR085C	1	1	1	1	0	1	0	0	165.315
	YBR182C	YDR146C	YLR131C	YKL185W	1	1	0	1	1	1	0	0	165.176
	YBR049C	YGL071W	YGL096W	YOL005C	1	1	1	1	1	0	0	0	164.592
	YKL043W	YLR451W	YML027W	YHR208W	1	1	1	1	0	1	0	0	163.875
	YCR065W	YDR207C	YGL096W	YPL160W	1	0	1	1	1	1	0	0	163.605
	YGL073W	YHR206W	YMR037C	YKL035W	1	1	1	1	1	0	1	0	163.532
	YBR182C	YNL216W	YPR104C	YDR418W	1	1	1	1	1	0	1	0	161.794
	YGL096W	YHR084W	YMR016C	YDR098C	1	1	1	1	1	0	0	0	161.588
	YGL013C	YNL216W	YPR104C	YDR471W	1	1	1	1	1	1	0	0	160.883
	YDR310C	YHR206W	YKL109W	YJR077C	1	1	1	1	0	0	1	0	158.753
	YBL005W	YBR049C	YGR249W	YJR007W	1	1	1	1	1	0	0	0	158.564
	YBR049C	YKL015W	YLR451W	YOR271C	1	1	1	1	1	0	0	0	156.219
	YDR123C	YNL216W	YPR104C	YOR235W	0	0	1	0	1	0	1	0	153.357
	YJR060W	YKL109W	YOR344C	YBR039W	1	1	1	1	0	0	1	0	152.263
	YBR182C	YKL043W	YPR104C	YDL061C	1	1	1	1	1	0	1	0	150.606
	YIR023W	YKL043W	YOL116W	YBL042C	1	1	1	1	1	1	0	0	149.491
	YGL096W	YKL112W	YNL314W	YOL077C	1	1	1	1	1	0	0	0	147.103
	YGL071W	YKL112W	YML027W	YDL208W	1	1	1	1	0	0	1	0	145.429
	YHR206W	YNL068C	YOR028C	YBR054W	1	1	1	0	1	1	1	1	137.41
	YBR083W	YHR206W	YKL109W	YBL099W	1	1	1	1	1	0	1	0	130.427
	YDR043C	YGL162W	YHL027W	YDR133C	1	1	1	1	1	0	0	0	124.017
